# Supplementary material for: (S)-3-Acetyl-3-[(R)-1-(4-bromo­phen­yl)-2-nitro­eth­yl]oxolan-2-one
Source: Acta Crystallogr Sect E Struct Rep Online. 2011 Dec 14;68(Pt 1):o110. doi: 10.1107/S1600536811051725 (PMC3254457; doi:10.1107/S1600536811051725)
Supplement: Supplementary file 2 [file e-68-0o110-Isup2.hkl]

#
# h,k,l, Fc-squared, Fo-squared, sigma(Fo-squared) and status flag
#
data_I
_shelx_title ' yf1117 in P 21'
_shelx_refln_list_code          4
_shelx_F_calc_maximum      120.52
_exptl_crystal_F_000       360.00
_reflns_d_resolution_high  0.7717
 
loop_
 _symmetry_equiv_pos_as_xyz
 'x, y, z'
 '-x, y+1/2, -z'
 
_cell_length_a     9.6237
_cell_length_b     6.6547
_cell_length_c    12.0503
_cell_angle_alpha  90.000
_cell_angle_beta  105.794
_cell_angle_gamma  90.000
 
_shelx_F_squared_multiplier     1.000
 
loop_
 _refln_index_h
 _refln_index_k
 _refln_index_l
 _refln_F_squared_calc
 _refln_F_squared_meas
 _refln_F_squared_sigma
 _refln_observed_status
   2  -8   0        1.96        3.50      6.51 o
   3  -8   0        9.50        6.94      7.70 o
   4  -8   0        0.92        1.73      4.75 o
   1  -7   0        7.57       12.63      6.61 o
   2  -7   0        0.10        0.63      4.88 o
   3  -7   0        4.78        0.80      3.20 o
   4  -7   0        6.73        0.43      4.15 o
   5  -7   0        6.16        6.08      5.20 o
   6  -7   0        5.22        8.66      6.60 o
   7  -7   0        3.64      -14.36     14.36 o
   0  -6   0       47.48       44.43      9.86 o
   1  -6   0      135.82      135.86     13.85 o
   2  -6   0        2.32        5.54      7.03 o
   3  -6   0       79.96      105.54     10.31 o
   4  -6   0       45.36       54.65      9.27 o
   5  -6   0        1.11        3.95      4.48 o
   6  -6   0       67.63       84.93     11.01 o
   7  -6   0        3.96       -1.08      6.60 o
   8  -6   0        4.76        0.92      5.14 o
   1  -5   0       13.96       12.20      4.58 o
   2  -5   0       17.68       23.86      4.11 o
   3  -5   0        0.96       -2.43      3.02 o
   4  -5   0       56.32       59.50      7.08 o
   5  -5   0       13.33        6.07      6.38 o
   6  -5   0       34.00       10.49     15.30 o
   7  -5   0       13.04       -0.13     11.58 o
   8  -5   0        3.98        0.05      3.25 o
   9  -5   0       14.59       -0.46     11.22 o
   0  -4   0      963.46      890.28     35.46 o
   1  -4   0      181.00      168.52     19.48 o
   2  -4   0     1009.20     1021.30     35.26 o
   3  -4   0      650.83      700.93     28.27 o
   4  -4   0       40.15       49.07      8.94 o
   5  -4   0      367.11      362.62     11.89 o
   6  -4   0      161.39      172.94      9.95 o
   7  -4   0       56.57       60.88      6.33 o
   8  -4   0       48.97       47.97     28.30 o
   9  -4   0        2.74       -0.82      2.43 o
  10  -4   0        9.20        1.93      5.73 o
   1  -3   0     1080.51     1065.53     26.54 o
   2  -3   0      234.14      256.96      9.93 o
   3  -3   0      450.28      425.16      9.38 o
   4  -3   0      106.53      104.65      6.65 o
   5  -3   0      132.85      141.25     11.95 o
   6  -3   0      174.64      168.03      8.96 o
   7  -3   0      192.13      190.15     11.04 o
   8  -3   0       50.36       56.22      7.30 o
   9  -3   0        4.94        5.15      4.75 o
  10  -3   0        9.19        8.36      7.17 o
  11  -3   0        9.45        3.24      6.20 o
   0  -2   0     5388.68     5352.08    152.11 o
   1  -2   0     1829.22     1781.74     67.51 o
   2  -2   0     1403.37     1380.07     25.25 o
   3  -2   0     1802.71     1769.47     43.61 o
   4  -2   0      783.24      752.93     19.17 o
   5  -2   0     1084.45     1101.79     30.35 o
   6  -2   0      452.34      472.52     17.65 o
   7  -2   0      215.94      218.93     12.95 o
   8  -2   0      106.73      120.64     10.43 o
   9  -2   0       52.62       55.09     13.63 o
  10  -2   0        5.44        4.01      6.11 o
  11  -2   0        6.85        5.84      5.58 o
   1  -1   0      221.46      209.05      4.24 o
   2  -1   0      153.02      137.15      4.01 o
   3  -1   0     2700.53     2810.43     71.07 o
   4  -1   0      176.78      173.77      7.70 o
   5  -1   0        8.66        6.84      4.75 o
   6  -1   0      247.24      254.76     13.63 o
   7  -1   0       77.32       74.15      8.12 o
   8  -1   0      144.67      144.14     11.89 o
   9  -1   0      114.77      129.00     14.25 o
  10  -1   0       52.89       63.35      9.98 o
  11  -1   0        4.44        0.04      8.62 o
   2   0   0      231.02      225.40      5.45 o
   3   0   0     2057.74     1974.08     47.86 o
   4   0   0       30.35       45.77      3.91 o
   5   0   0     3636.68     3697.17    108.34 o
   6   0   0      129.93      129.57      8.31 o
   7   0   0      324.03      358.77     15.73 o
   8   0   0      191.47      211.17     13.68 o
   9   0   0       50.58       63.08      9.47 o
  10   0   0       70.10       64.04     13.34 o
  11   0   0        2.06        4.34      5.95 o
  12   0   0        0.57       13.70     13.33 o
   1   1   0      234.05      230.91      4.06 o
   2   1   0      189.93      171.53      4.33 o
   3   1   0     2651.56     2707.43     70.99 o
   4   1   0      119.30      112.58      5.56 o
   5   1   0       31.58       32.54      4.76 o
   6   1   0      206.74      206.01     16.00 o
   7   1   0       96.65      103.50      8.21 o
   8   1   0      172.18      177.88     11.83 o
   9   1   0      107.20      115.47     15.53 o
  10   1   0       58.18       37.73     24.87 o
  11   1   0        3.82        9.41      6.25 o
   0   2   0     5900.02     5753.88    161.79 o
   1   2   0     2080.89     2029.15     30.50 o
   2   2   0     1229.64     1255.21     27.79 o
   3   2   0     1601.56     1573.71     37.76 o
   4   2   0      734.14      694.73     17.93 o
   5   2   0     1116.47     1118.35     34.62 o
   6   2   0      446.77      467.09     16.02 o
   7   2   0      175.62      186.11     14.06 o
   8   2   0      128.31      143.93     13.55 o
   9   2   0       69.28       68.18      8.64 o
  10   2   0        3.22        4.32      4.60 o
  11   2   0        4.10        0.30      4.53 o
   1   3   0     1104.49     1093.10     19.00 o
   2   3   0      226.21      250.62      5.14 o
   3   3   0      478.10      463.91      9.87 o
   4   3   0      123.80      121.04      9.05 o
   5   3   0       90.94      102.91      5.78 o
   6   3   0      173.13      177.27      8.02 o
   7   3   0      173.62      178.57     12.75 o
   8   3   0       70.00       77.74     10.81 o
   9   3   0        5.79        5.16      4.94 o
  10   3   0        5.06        7.12      5.01 o
  11   3   0       12.17        7.07      5.28 o
   0   4   0      867.47      846.23     37.47 o
   1   4   0      285.19      277.62      6.26 o
   2   4   0      937.65      940.64     16.56 o
   3   4   0      591.16      644.84     12.13 o
   4   4   0       82.91       90.18      4.79 o
   5   4   0      355.40      375.68     12.92 o
   6   4   0      201.56      218.61      7.71 o
   7   4   0       59.17       68.63      7.55 o
   8   4   0       36.26       29.74     20.54 o
   9   4   0        2.89        2.81      3.32 o
  10   4   0        9.63        3.74      5.79 o
   1   5   0       14.25       14.32      1.76 o
   2   5   0       12.89       14.17      2.66 o
   3   5   0        3.38        2.67      1.08 o
   4   5   0       54.48       50.96      2.01 o
   5   5   0       10.63        7.83      1.78 o
   6   5   0       39.55       35.64      2.73 o
   7   5   0       14.10        4.84      3.24 o
   8   5   0        4.99       -0.05      4.49 o
   9   5   0       14.66        9.31      9.36 o
   0   6   0       44.00       48.85      5.09 o
   1   6   0      135.78      132.35      5.12 o
   2   6   0        8.48       12.60      1.71 o
   3   6   0       79.20       83.33      5.31 o
   4   6   0       38.98       48.28     11.65 o
   5   6   0        3.38        3.89      5.54 o
   6   6   0       65.95       56.10     49.81 o
   7   6   0        8.19       -0.13      5.04 o
   8   6   0        4.58        2.22      7.51 o
   1   7   0        8.28        6.38      2.07 o
   2   7   0        0.12        2.08      1.70 o
   3   7   0        4.02        2.08      4.81 o
   4   7   0        7.22        5.36      4.94 o
   5   7   0        4.93        3.11     10.77 o
   6   7   0        6.55       18.80     11.35 o
   7   7   0        2.60       -1.66     22.15 o
   0   8   0        3.65        2.28      2.36 o
   1   8   0        4.81        1.90      8.08 o
   2   8   0        1.00        2.44      5.59 o
   3   8   0        8.63       12.19      7.82 o
   4   8   0        1.39       10.30      7.06 o
  -4  -8   1        5.28       17.34      6.12 o
  -3  -8   1        0.96       19.22      8.51 o
  -2  -8   1        4.30       21.09      8.19 o
   3  -8   1        0.93       -0.93      5.50 o
   4  -8   1        0.29       19.92      7.55 o
  -7  -7   1       18.82       32.47      9.74 o
  -6  -7   1        5.86       18.12      7.09 o
  -5  -7   1       14.20       13.67      7.51 o
  -4  -7   1       22.74       26.30      7.81 o
  -3  -7   1        7.32        8.73      4.66 o
  -2  -7   1       32.09       38.21      6.57 o
  -1  -7   1        7.19       11.54     11.23 o
   2  -7   1        2.06       -2.68      6.50 o
   3  -7   1        0.07        0.49      3.88 o
   4  -7   1        4.86        7.33      5.48 o
   5  -7   1        5.83        4.74      6.21 o
   6  -7   1        7.49        4.33      8.79 o
  -8  -6   1        1.81        7.13      7.43 o
  -7  -6   1        7.83        0.20      5.27 o
  -6  -6   1       22.25       12.74     13.15 o
  -5  -6   1        4.92        8.09      5.37 o
  -4  -6   1       77.40       86.91      9.12 o
  -3  -6   1        8.31       10.13      6.38 o
  -2  -6   1       85.50       87.60      7.62 o
  -1  -6   1       48.34       37.01      5.98 o
   0  -6   1        1.01       -0.56      6.08 o
   1  -6   1      225.80      220.92     23.61 o
   2  -6   1       27.30       28.37      5.34 o
   3  -6   1       17.73       14.20      4.92 o
   4  -6   1       14.47       20.48      7.51 o
   5  -6   1       33.65       13.57     13.70 o
   6  -6   1       26.42       20.26     16.96 o
   7  -6   1       19.87       -0.74      3.02 o
   8  -6   1        2.78       -0.93      3.11 o
  -9  -5   1       13.11        8.13      9.31 o
  -8  -5   1       29.17       22.34     14.63 o
  -7  -5   1       47.97       44.99     39.34 o
  -6  -5   1       29.83       17.50     17.64 o
  -5  -5   1      191.56      189.54     18.55 o
  -4  -5   1      170.03      173.91     13.72 o
  -3  -5   1       62.70       60.82      7.47 o
  -2  -5   1      228.77      229.72     11.06 o
  -1  -5   1       54.12       59.46      5.16 o
   0  -5   1       64.48       65.05      6.11 o
   1  -5   1       52.50       56.40      6.73 o
   2  -5   1        5.00        7.09      2.93 o
   3  -5   1       64.68       70.21      7.13 o
   4  -5   1        1.90        0.50      4.32 o
   5  -5   1        3.93        3.12      4.23 o
   6  -5   1       29.38        8.56     15.55 o
   7  -5   1        0.64        0.28      5.08 o
   8  -5   1        8.30       -0.61      4.08 o
   9  -5   1        2.92        0.61      6.47 o
 -10  -4   1        8.02        4.46      5.17 o
  -9  -4   1       20.04       11.12      9.93 o
  -8  -4   1        5.37        3.78      3.39 o
  -7  -4   1        2.51       -0.21      3.53 o
  -6  -4   1       53.89       63.41      5.77 o
  -5  -4   1      102.39      107.65      7.29 o
  -4  -4   1      200.85      215.24     11.71 o
  -3  -4   1      399.36      403.30     28.75 o
  -2  -4   1       49.78       47.70      7.12 o
  -1  -4   1     1101.25     1120.35     30.50 o
   0  -4   1      503.18      491.54     11.93 o
   1  -4   1        7.12       12.06      3.06 o
   2  -4   1      737.34      760.23     22.28 o
   3  -4   1      163.53      168.07      8.76 o
   4  -4   1      325.88      352.95     15.27 o
   5  -4   1      379.25      394.85     11.22 o
   6  -4   1       66.25       68.13      4.07 o
   7  -4   1       64.11       88.60     14.13 o
   8  -4   1       22.87       -0.91     13.27 o
   9  -4   1       16.07        7.65      6.12 o
  10  -4   1        7.15        0.63      9.58 o
 -11  -3   1       30.34       13.27     12.31 o
 -10  -3   1       44.09       25.42     22.54 o
  -9  -3   1       30.21       14.44     15.41 o
  -8  -3   1       87.07       88.12      8.57 o
  -7  -3   1      243.14      241.22     27.55 o
  -6  -3   1      499.15      516.70     23.24 o
  -5  -3   1      356.05      371.94     13.07 o
  -4  -3   1      309.25      302.88     11.48 o
  -3  -3   1      562.26      537.06     15.06 o
  -2  -3   1      476.34      437.07     13.21 o
  -1  -3   1      459.64      456.28     17.77 o
   0  -3   1      326.66      324.59      6.99 o
   1  -3   1      960.36      942.33     19.40 o
   2  -3   1       13.78        8.20      3.99 o
   3  -3   1      255.63      268.88     11.20 o
   4  -3   1      268.29      284.25      9.55 o
   5  -3   1       45.88       41.76      3.48 o
   6  -3   1       20.97       21.82      3.54 o
   7  -3   1       55.03       58.21      6.28 o
   8  -3   1       60.33       57.68     32.28 o
   9  -3   1        7.21        6.36      4.64 o
  10  -3   1        0.24        4.17      4.39 o
  11  -3   1        0.81        2.90      6.00 o
 -11  -2   1        3.57        6.99      6.85 o
 -10  -2   1        9.02        3.05      8.36 o
  -9  -2   1       34.60       21.12     15.67 o
  -8  -2   1       52.78       60.15      8.43 o
  -7  -2   1      370.29      396.16     17.08 o
  -6  -2   1      147.47      149.00      9.05 o
  -5  -2   1        3.90        6.21      4.23 o
  -4  -2   1      693.36      641.12     19.06 o
  -3  -2   1      354.96      332.72     25.44 o
  -2  -2   1     1915.44     1874.71     37.78 o
  -1  -2   1     4146.54     4205.04    140.26 o
   0  -2   1     1403.96     1170.04     57.38 o
   1  -2   1     2400.07     2378.00     46.60 o
   2  -2   1     2242.18     2264.99     56.51 o
   3  -2   1     1744.18     1685.80     42.70 o
   4  -2   1      937.75      930.11     25.29 o
   5  -2   1      346.64      360.57     13.42 o
   6  -2   1      285.14      305.20     13.50 o
   7  -2   1      139.21      158.48     10.44 o
   8  -2   1      267.42      287.60     15.11 o
   9  -2   1      111.01      131.55     11.64 o
  10  -2   1       18.00       14.37      8.45 o
  11  -2   1       24.37       13.31     13.96 o
 -12  -1   1        4.62        1.07      9.53 o
 -11  -1   1       28.07       -0.53      8.22 o
 -10  -1   1       58.82       74.75     14.76 o
  -9  -1   1      155.27      162.95     16.91 o
  -8  -1   1      411.49      426.46     19.76 o
  -7  -1   1      214.72      228.99     12.78 o
  -6  -1   1      967.26      983.60     29.86 o
  -5  -1   1      534.23      508.47     15.77 o
  -4  -1   1     1204.87     1215.51     30.62 o
  -3  -1   1      414.48      416.67     10.94 o
  -2  -1   1     1743.03     1710.54     38.72 o
  -1  -1   1     8173.52     8535.26    210.06 o
   0  -1   1     1552.72     1373.67     23.06 o
   1  -1   1     3164.61     2779.23    233.93 o
   2  -1   1     1976.02     1906.05     43.15 o
   3  -1   1       92.61       95.99      4.08 o
   4  -1   1      566.98      567.26     15.13 o
   5  -1   1       50.12       51.73      4.95 o
   6  -1   1       13.90       13.34      3.98 o
   7  -1   1        9.77       11.38      4.42 o
   8  -1   1       75.91       81.72      8.78 o
   9  -1   1        0.85        4.71      5.40 o
  10  -1   1       25.13        7.98      8.65 o
  11  -1   1       13.73       17.82      7.91 o
 -12   0   1        0.67        2.17      9.33 o
 -11   0   1        0.57       13.70     17.00 o
 -10   0   1        1.10        2.28      6.03 o
  -9   0   1       30.47       25.90      7.53 o
  -8   0   1       19.74       19.50      6.13 o
  -7   0   1      356.51      359.68     16.14 o
  -6   0   1      678.65      657.61     24.38 o
  -5   0   1      679.95      662.32     19.28 o
  -4   0   1        6.66        7.04      2.43 o
  -3   0   1     5843.39     6072.82    178.49 o
  -2   0   1      489.37      446.60      9.57 o
   1   0   1     2469.53     2409.30     59.32 o
   2   0   1    14524.38    15761.98    559.64 o
   3   0   1      240.97      212.51      7.71 o
   4   0   1     3251.86     3442.96     95.24 o
   5   0   1      695.53      670.76     19.58 o
   6   0   1      167.64      161.86     10.83 o
   7   0   1      659.17      674.44     24.31 o
   8   0   1      144.48      153.38     11.50 o
   9   0   1       55.78       62.01     11.09 o
  10   0   1       41.88       36.41     11.47 o
  11   0   1       24.14       31.53      9.46 o
 -12   1   1        4.03        9.72      7.23 o
 -11   1   1       24.53       13.12     14.99 o
 -10   1   1       73.42       64.76     37.07 o
  -9   1   1      132.67      147.03     12.97 o
  -8   1   1      408.77      405.13     21.53 o
  -7   1   1      244.79      253.95     15.46 o
  -6   1   1      923.13      902.67     31.31 o
  -5   1   1      532.76      496.73     17.80 o
  -4   1   1     1151.55     1152.45     29.49 o
  -3   1   1      457.92      468.02     12.86 o
  -2   1   1     1797.55     1738.56     74.19 o
  -1   1   1     8385.11     8900.80    267.31 o
   0   1   1     1923.37     1769.05     24.90 o
   1   1   1     2988.43     2831.44     53.72 o
   2   1   1     1725.13     1649.79     37.26 o
   3   1   1       90.49       97.76      5.26 o
   4   1   1      569.32      572.52     15.17 o
   5   1   1       57.01       67.13      5.64 o
   6   1   1       15.83       15.67      5.21 o
   7   1   1        7.76        8.23      4.23 o
   8   1   1       67.02       60.48      8.33 o
   9   1   1        0.85        3.16      4.86 o
  10   1   1       26.35       12.10     10.05 o
  11   1   1       15.02        8.86      7.93 o
 -11   2   1        4.18        5.73      9.89 o
 -10   2   1        5.95        2.57      6.20 o
  -9   2   1       26.16       20.65      5.90 o
  -8   2   1       69.17       74.16      8.23 o
  -7   2   1      391.59      411.22     16.55 o
  -6   2   1      158.16      164.21     11.17 o
  -5   2   1        6.95       12.01      2.94 o
  -4   2   1      646.57      640.17     16.86 o
  -3   2   1      346.94      332.43      8.93 o
  -2   2   1     2004.71     2005.14     51.08 o
  -1   2   1     4130.65     4145.82     79.28 o
   0   2   1     1015.84      954.03     15.08 o
   1   2   1     2192.01     2068.67     46.35 o
   2   2   1     2673.28     2674.84     54.08 o
   3   2   1     1875.09     1914.89     47.29 o
   4   2   1      905.57      920.11     26.94 o
   5   2   1      261.69      281.24     12.71 o
   6   2   1      261.46      287.94     11.56 o
   7   2   1      180.14      201.77     15.34 o
   8   2   1      241.98      248.26     13.57 o
   9   2   1      126.27      123.90      9.99 o
  10   2   1       26.51       24.02     13.60 o
  11   2   1       17.93       15.34     12.10 o
 -11   3   1       27.74       14.40     11.27 o
 -10   3   1       37.65       20.86     16.44 o
  -9   3   1       35.76       21.37     18.10 o
  -8   3   1       81.71       83.46     10.60 o
  -7   3   1      300.15      310.36     12.85 o
  -6   3   1      480.29      502.88     17.06 o
  -5   3   1      353.56      368.35     12.37 o
  -4   3   1      320.63      318.86     11.92 o
  -3   3   1      412.74      422.09     12.99 o
  -2   3   1      522.69      497.48     11.21 o
  -1   3   1      445.92      437.33      8.49 o
   0   3   1      445.72      438.50     13.22 o
   1   3   1      908.29      904.60     13.40 o
   2   3   1        8.72        7.33      0.79 o
   3   3   1      261.28      286.08      6.83 o
   4   3   1      255.37      265.83      8.52 o
   5   3   1       55.97       53.07      5.89 o
   6   3   1       15.51       13.53      3.13 o
   7   3   1       53.61       54.79      7.77 o
   8   3   1       66.08       77.90      9.71 o
   9   3   1        6.72        6.44      4.69 o
  10   3   1        0.72       -3.12      3.97 o
  11   3   1        0.33       -0.06      2.90 o
 -10   4   1        7.75        8.09      4.58 o
  -9   4   1       20.08        4.04      7.24 o
  -8   4   1        2.50       -0.97      4.34 o
  -7   4   1        0.71       -0.57      1.72 o
  -6   4   1       61.95       75.03      7.67 o
  -5   4   1      108.88      120.99      6.51 o
  -4   4   1      195.96      212.91      7.05 o
  -3   4   1      359.06      366.09     11.96 o
  -2   4   1       90.18       83.59      3.58 o
  -1   4   1     1118.44     1160.74     22.43 o
   0   4   1      492.78      491.82     10.33 o
   1   4   1       24.67       29.69      1.86 o
   2   4   1      742.15      745.07     12.77 o
   3   4   1      175.03      156.57      7.30 o
   4   4   1      317.45      342.70      8.89 o
   5   4   1      362.43      382.26      9.77 o
   6   4   1       49.13       56.77      5.63 o
   7   4   1       74.91       99.28      7.44 o
   8   4   1       23.76        1.34      5.45 o
   9   4   1       17.99        1.32      8.67 o
  10   4   1        6.89       -1.96      6.95 o
  -9   5   1        9.19        1.12      9.96 o
  -8   5   1       35.37       31.13      8.28 o
  -7   5   1       47.63       43.25     14.24 o
  -6   5   1       12.91       10.34      3.85 o
  -5   5   1      222.37      220.27      9.48 o
  -4   5   1      156.58      158.85      5.53 o
  -3   5   1       55.19       53.02      4.42 o
  -2   5   1      250.46      254.48      9.86 o
  -1   5   1       30.20       34.22      2.66 o
   0   5   1       63.53       57.14      3.90 o
   1   5   1       56.11       61.15      2.73 o
   2   5   1        6.29        3.51      0.86 o
   3   5   1       71.02       85.03      9.06 o
   4   5   1        0.43        4.26      4.28 o
   5   5   1        1.89        5.65      5.08 o
   6   5   1       29.70       12.31     15.71 o
   7   5   1        0.14       -2.08      5.24 o
   8   5   1        7.82       -1.00      5.67 o
   9   5   1        3.86        1.50      6.76 o
  -8   6   1        1.80       -0.04      9.76 o
  -7   6   1        4.70        5.76      6.17 o
  -6   6   1       24.15       12.28     11.74 o
  -5   6   1        9.30        8.49      2.50 o
  -4   6   1       73.30       63.17      6.50 o
  -3   6   1       16.91       15.73      2.64 o
  -2   6   1       74.71       82.56      4.47 o
  -1   6   1       54.48       58.59      4.07 o
   0   6   1        6.18        5.45      2.64 o
   1   6   1      207.19      204.10      6.07 o
   2   6   1       34.02       30.05      2.79 o
   3   6   1       16.66       15.77      6.26 o
   4   6   1       18.76       21.72      9.73 o
   5   6   1       37.70       27.98     20.30 o
   6   6   1       20.06       -1.30      8.09 o
   7   6   1       22.89        1.69      5.13 o
   8   6   1        1.96        1.67      4.62 o
  -7   7   1       20.59       33.98     15.98 o
  -6   7   1        4.66        0.32     10.95 o
  -5   7   1       14.52        6.08      8.94 o
  -4   7   1       24.68       14.00     13.16 o
  -3   7   1        4.55        2.30      2.33 o
  -2   7   1       32.93       31.36      3.82 o
  -1   7   1        4.84        3.17      2.23 o
   0   7   1       20.73       15.38      3.49 o
   1   7   1        2.39        2.40      1.17 o
   2   7   1        1.11       -0.37      3.54 o
   3   7   1        0.06       -0.06      4.81 o
   4   7   1        4.17        4.93      6.36 o
   5   7   1        5.06        3.03      6.51 o
   6   7   1        9.12        8.25     10.05 o
  -4   8   1        5.96        8.58      8.48 o
  -3   8   1        0.38        1.08      7.07 o
  -2   8   1        4.62       -3.81      4.01 o
  -1   8   1        8.63        2.37      6.31 o
   0   8   1        2.15        2.73      2.72 o
   1   8   1        8.12       10.24      7.05 o
   2   8   1       10.76        9.97      5.75 o
   3   8   1        1.10       -6.78      6.80 o
   4   8   1        0.34       18.65      9.66 o
  -4  -8   2        0.17       -0.91      4.34 o
  -3  -8   2        2.64       -1.52      3.87 o
  -2  -8   2        1.20       -2.85      6.28 o
  -1  -8   2        1.93        4.31      7.00 o
  -7  -7   2       11.17        8.83     13.04 o
  -6  -7   2        6.59       14.99      7.84 o
  -5  -7   2        3.34        8.25     12.14 o
  -4  -7   2        4.67        4.18      3.87 o
  -3  -7   2       55.82       50.02     12.50 o
  -2  -7   2        4.01        2.02      3.19 o
  -1  -7   2        7.49       10.45      7.83 o
   0  -7   2       39.43       31.88     12.99 o
   2  -7   2        5.20        6.83      5.42 o
   3  -7   2        5.92        7.48      4.82 o
   4  -7   2        1.36        2.74      8.54 o
   5  -7   2        0.09        2.67     15.12 o
   6  -7   2       17.42       18.55      6.59 o
  -8  -6   2       10.15       11.45     10.92 o
  -7  -6   2        6.84        6.97      8.26 o
  -6  -6   2       19.78        8.61      8.99 o
  -5  -6   2       38.25       39.74     10.07 o
  -4  -6   2        8.20       15.56      4.91 o
  -3  -6   2       48.04       44.00      6.90 o
  -2  -6   2       99.25      103.23      7.84 o
  -1  -6   2        7.94        4.23      2.84 o
   0  -6   2       54.94       40.56     20.63 o
   1  -6   2        5.46        3.56      4.10 o
   2  -6   2       10.79        8.08      4.59 o
   3  -6   2       86.37       96.68     11.92 o
   4  -6   2        3.47        3.66      3.70 o
   5  -6   2       23.96       17.89     10.96 o
   6  -6   2        5.13       -0.40      2.79 o
   7  -6   2        4.01       -0.36      3.34 o
   8  -6   2       10.07       -0.75      5.47 o
 -10  -5   2        8.65        9.49      9.93 o
  -9  -5   2       14.01       11.42     10.10 o
  -8  -5   2       48.99       11.82      9.57 o
  -7  -5   2       49.32       53.70     37.41 o
  -6  -5   2      105.81      131.13     12.53 o
  -5  -5   2       48.50       51.11      9.80 o
  -4  -5   2       73.57       79.45     11.84 o
  -3  -5   2      373.12      376.16     21.65 o
  -2  -5   2       89.00       97.00      6.41 o
  -1  -5   2      166.45      167.98      7.80 o
   0  -5   2      275.67      270.02     19.62 o
   1  -5   2       23.59       29.66      4.46 o
   2  -5   2      142.71      149.95     11.27 o
   3  -5   2      131.60      143.96     17.49 o
   4  -5   2       56.01       66.04      6.83 o
   5  -5   2       11.55        5.53      8.11 o
   6  -5   2        7.79       -0.59      5.09 o
   7  -5   2        9.25       -0.55      3.24 o
   8  -5   2       17.70        0.34      3.99 o
   9  -5   2        0.80       -0.17      3.70 o
 -10  -4   2        6.83        3.23      7.05 o
  -9  -4   2       22.79       14.28      9.77 o
  -8  -4   2       51.36       68.14     16.52 o
  -7  -4   2       26.16       26.94      5.64 o
  -6  -4   2      116.85      100.47      7.43 o
  -5  -4   2       93.84       90.95      8.23 o
  -4  -4   2      166.26      179.73     11.14 o
  -3  -4   2      173.12      177.07     10.36 o
  -2  -4   2      109.64      116.32      6.82 o
  -1  -4   2      238.81      244.18     15.76 o
   0  -4   2      141.57      153.33      6.79 o
   1  -4   2      203.36      197.10      7.08 o
   2  -4   2       91.54       91.99      7.42 o
   3  -4   2       38.87       38.25      6.47 o
   4  -4   2      191.09      184.50     12.54 o
   5  -4   2       17.56        4.32      7.74 o
   6  -4   2       86.70       88.69      4.49 o
   7  -4   2       94.85       97.45     10.59 o
   8  -4   2       10.04        7.75      5.31 o
   9  -4   2       13.36        4.09     11.64 o
  10  -4   2       11.52       -3.00     13.88 o
 -11  -3   2       27.64       19.24     15.80 o
 -10  -3   2       38.85       24.45     16.72 o
  -9  -3   2      105.34      109.83     11.04 o
  -8  -3   2       47.47       67.88     10.62 o
  -7  -3   2       42.30       44.02      7.53 o
  -6  -3   2      683.84      742.83     25.04 o
  -5  -3   2      857.89      918.82     27.31 o
  -4  -3   2      870.90      858.71     21.58 o
  -3  -3   2     1130.48     1102.12     26.85 o
  -2  -3   2      840.53      840.10     34.37 o
  -1  -3   2     1372.63     1314.84     33.69 o
   0  -3   2      635.69      599.15     11.69 o
   1  -3   2      747.78      733.04     18.60 o
   2  -3   2      360.54      340.26     10.10 o
   3  -3   2      197.22      208.18     10.70 o
   4  -3   2      351.58      358.63     10.08 o
   5  -3   2      203.49      212.31      9.03 o
   6  -3   2       92.33      105.15      9.81 o
   7  -3   2       66.81       72.59      6.48 o
   8  -3   2       25.31       27.33      5.91 o
   9  -3   2        4.49        1.36      7.53 o
  10  -3   2        1.08        2.54      3.37 o
 -12  -2   2       21.18        0.03     18.89 o
 -11  -2   2        5.58        4.15      5.82 o
 -10  -2   2       10.44        1.69      5.78 o
  -9  -2   2       62.47       59.76      9.90 o
  -8  -2   2       17.12       14.77      6.26 o
  -7  -2   2       79.42       79.13     10.79 o
  -6  -2   2       26.43       26.95      5.26 o
  -5  -2   2      120.69      114.80      6.89 o
  -4  -2   2      141.69      141.10      6.85 o
  -3  -2   2      468.90      485.28     14.63 o
  -2  -2   2      805.86      761.89     16.21 o
  -1  -2   2      656.02      664.60     17.17 o
   0  -2   2      521.64      497.18     11.98 o
   1  -2   2      992.36      981.25     21.82 o
   2  -2   2       87.97       83.42      7.32 o
   3  -2   2     1241.39     1278.45     42.91 o
   4  -2   2      451.56      460.26     12.91 o
   5  -2   2      671.54      688.14     19.84 o
   6  -2   2      196.08      216.04     12.63 o
   7  -2   2       73.79       77.58      7.39 o
   8  -2   2       61.22       68.87     10.65 o
   9  -2   2       23.31       12.63     11.43 o
  10  -2   2       31.70       21.63     20.52 o
  11  -2   2        8.11        4.29      7.41 o
 -12  -1   2        8.63       -0.26      6.53 o
 -11  -1   2       67.53       54.57     36.69 o
 -10  -1   2       24.88       11.60     13.24 o
  -9  -1   2      226.81      242.87     16.62 o
  -8  -1   2      465.31      484.66     21.94 o
  -7  -1   2      251.56      258.32     13.37 o
  -6  -1   2     1566.49     1533.28     50.16 o
  -5  -1   2      857.45      843.33     23.97 o
  -4  -1   2     2250.76     2305.32     60.31 o
  -3  -1   2     4380.08     4386.65    123.29 o
  -2  -1   2     1409.78     1380.62     34.02 o
  -1  -1   2     1604.73     1575.65     30.76 o
   0  -1   2     3285.24     3170.72    122.75 o
   1  -1   2     5094.86     5086.52    136.53 o
   2  -1   2     6767.98     7038.94    214.46 o
   3  -1   2     1251.37     1264.14     41.83 o
   4  -1   2      232.65      240.12      8.74 o
   5  -1   2      142.61      134.41      7.11 o
   6  -1   2      198.72      197.25     10.13 o
   7  -1   2      122.26      121.98      9.06 o
   8  -1   2        4.24        4.85      8.44 o
   9  -1   2       12.78       10.33      5.65 o
  10  -1   2       16.06       22.84     11.16 o
  11  -1   2        8.61        2.72      8.99 o
 -12   0   2       28.88       18.54     15.13 o
 -11   0   2        3.06        5.17      6.58 o
 -10   0   2        2.39        5.08      5.94 o
  -9   0   2       19.19       21.01      8.93 o
  -8   0   2       23.31       14.45      5.91 o
  -7   0   2      925.46      917.03     35.04 o
  -6   0   2        3.01        8.57      4.66 o
  -5   0   2      165.49      170.99      9.86 o
  -4   0   2        3.58        3.89      2.31 o
  -3   0   2     3042.73     3019.62     79.00 o
  -2   0   2     1084.77     1079.52     24.16 o
  -1   0   2     2310.76     2233.74     61.10 o
   0   0   2       16.11       12.61      0.94 o
   1   0   2     1140.34     1071.94     17.77 o
   2   0   2     5933.46     6112.72    176.78 o
   3   0   2        6.18        5.57      2.39 o
   4   0   2      695.65      666.47     17.95 o
   5   0   2      418.34      420.58     13.90 o
   6   0   2      126.47      138.70      8.54 o
   7   0   2       95.97      103.04      9.44 o
   8   0   2      103.21      117.74     10.55 o
   9   0   2       96.53      108.47     11.39 o
  10   0   2       27.99       32.96     10.71 o
  11   0   2       17.40       37.35      9.83 o
 -12   1   2        6.28        3.78      5.84 o
 -11   1   2       70.64       22.98     24.26 o
 -10   1   2       18.20       12.87      9.47 o
  -9   1   2      228.63      238.74     15.85 o
  -8   1   2      497.08      510.53     24.78 o
  -7   1   2      224.47      230.02     12.81 o
  -6   1   2     1715.27     1714.17     49.78 o
  -5   1   2      809.42      793.25     25.97 o
  -4   1   2     2046.74     2033.51     57.29 o
  -3   1   2     4447.52     4418.94    123.61 o
   0   1   2     3579.86     3312.56    108.34 o
   1   1   2     5751.62     5675.45    175.71 o
   2   1   2     6847.28     6877.99    206.39 o
   3   1   2     1238.45     1238.64     33.74 o
   4   1   2      135.63      149.10      8.62 o
   5   1   2      135.36      128.09      6.78 o
   6   1   2      212.27      207.86      9.82 o
   7   1   2      103.03       97.72     11.20 o
   8   1   2        8.45       11.99      4.86 o
   9   1   2       10.33        7.00      5.29 o
  10   1   2       16.35        2.64      8.99 o
  11   1   2        9.72        9.71      7.25 o
 -12   2   2       20.96       15.92      9.41 o
 -11   2   2        6.82        1.08      5.00 o
 -10   2   2        6.86        5.52      5.34 o
  -9   2   2       64.62       68.62     11.43 o
  -8   2   2       20.52       23.13      5.73 o
  -7   2   2       84.76       75.14      7.81 o
  -6   2   2       33.17       34.61      5.06 o
  -5   2   2      106.82      107.66      6.60 o
  -4   2   2      159.61      159.67      7.56 o
  -3   2   2      450.90      455.78     13.81 o
  -2   2   2      756.38      729.99     19.13 o
  -1   2   2      722.56      716.74     15.32 o
   0   2   2      583.60      556.83      8.92 o
   1   2   2      895.73      877.93     22.61 o
   2   2   2       49.01       45.06      7.95 o
   3   2   2     1320.14     1369.94     27.15 o
   4   2   2      525.00      526.68     16.84 o
   5   2   2      627.36      618.70     20.70 o
   6   2   2      170.04      171.59     11.37 o
   7   2   2       60.85       65.74      9.17 o
   8   2   2       54.75       54.20      7.38 o
   9   2   2       27.22       30.15      9.66 o
  10   2   2       35.56       35.40     20.76 o
  11   2   2       12.72        9.05      6.64 o
 -11   3   2       27.77       29.51     17.76 o
 -10   3   2       38.71       29.75     20.04 o
  -9   3   2      104.19      107.13      9.85 o
  -8   3   2       34.94       42.86      6.24 o
  -7   3   2       60.92       62.66      9.02 o
  -6   3   2      652.90      654.70     22.07 o
  -5   3   2      848.86      861.16     25.38 o
  -4   3   2      909.72      904.63     24.37 o
  -3   3   2     1251.87     1213.74     38.23 o
  -2   3   2      802.36      799.00     18.76 o
  -1   3   2     1207.57     1184.38     19.68 o
   0   3   2      608.90      590.18     11.88 o
   1   3   2      921.87      948.69     19.24 o
   2   3   2      378.20      342.92     12.66 o
   3   3   2      153.54      167.06     10.05 o
   4   3   2      338.35      361.35      8.33 o
   5   3   2      166.98      180.87      6.15 o
   6   3   2      119.97      133.43      6.52 o
   7   3   2       59.62       68.50      5.74 o
   8   3   2       26.72       37.17      7.56 o
   9   3   2        6.80       13.78      8.49 o
  10   3   2        0.66       -1.56      3.04 o
 -10   4   2        6.58        1.35      3.71 o
  -9   4   2       22.04        4.16      7.25 o
  -8   4   2       39.32       39.66      5.98 o
  -7   4   2       26.24       26.12      5.20 o
  -6   4   2      131.27      116.99      8.02 o
  -5   4   2       96.32       90.78      9.06 o
  -4   4   2      184.76      212.73      8.26 o
  -3   4   2      158.39      158.14      6.19 o
  -2   4   2      121.59      130.94      4.63 o
  -1   4   2      189.22      207.43      5.53 o
   0   4   2      139.41      160.28      6.21 o
   1   4   2      221.94      220.32      3.86 o
   2   4   2       78.83       77.29      9.51 o
   3   4   2       51.76       52.77      8.63 o
   4   4   2      190.75      190.34     13.15 o
   5   4   2       17.98       20.64      5.98 o
   6   4   2       98.95      110.60      7.05 o
   7   4   2       91.42       96.40     26.03 o
   8   4   2        8.20        6.41      4.17 o
   9   4   2       13.97        6.39      8.61 o
  10   4   2        9.53        0.55      7.35 o
 -10   5   2       10.35       21.43     16.70 o
  -9   5   2        9.89        7.05     10.00 o
  -8   5   2       45.73       47.48      5.53 o
  -7   5   2       44.28       36.36     12.12 o
  -6   5   2      103.68      113.59      6.80 o
  -5   5   2       52.04       57.87      6.13 o
  -4   5   2      109.96      118.83      5.05 o
  -3   5   2      375.10      385.02     11.08 o
  -2   5   2       63.86       71.95      3.95 o
  -1   5   2      181.46      186.05      5.66 o
   0   5   2      242.20      237.95      7.22 o
   1   5   2       30.99       33.16      1.77 o
   2   5   2      131.53      134.71     10.75 o
   3   5   2      148.79      172.69     12.54 o
   4   5   2       59.00       69.65     10.32 o
   5   5   2        5.62        7.66      6.12 o
   6   5   2       10.30        4.74      5.51 o
   7   5   2        6.22       -0.62      5.90 o
   8   5   2       19.66        2.48      7.49 o
   9   5   2        0.67       -0.51      5.79 o
  -8   6   2       10.76        5.69      8.81 o
  -7   6   2        4.83       13.27     13.04 o
  -6   6   2       24.94       18.36      4.39 o
  -5   6   2       32.06       38.82      5.02 o
  -4   6   2        7.29        8.47      3.19 o
  -3   6   2       55.12       51.35      3.79 o
  -2   6   2       99.50      106.32      5.35 o
  -1   6   2        7.65        6.45      2.21 o
   0   6   2       51.14       57.14      3.42 o
   1   6   2        8.02        5.42      1.06 o
   2   6   2       10.19       12.47      5.47 o
   3   6   2       84.69      101.31     11.72 o
   4   6   2        6.77        4.49      6.78 o
   5   6   2       20.12        1.05      8.44 o
   6   6   2        5.21       -0.29      4.58 o
   7   6   2        5.42       -0.41      5.55 o
   8   6   2        9.39       -0.63      8.08 o
  -7   7   2       10.19       23.59     11.96 o
  -6   7   2        7.55       26.91     18.78 o
  -5   7   2        6.26        1.95      7.62 o
  -4   7   2        1.61        1.58      1.58 o
  -3   7   2       55.74       58.95      5.28 o
  -2   7   2        5.97        3.56      1.94 o
  -1   7   2        4.54        4.64      2.76 o
   0   7   2       38.23       37.11      3.09 o
   1   7   2       13.80        9.00      5.77 o
   2   7   2        8.21       15.70      6.11 o
   3   7   2        4.44        4.52      6.90 o
   4   7   2        1.83        2.73      5.15 o
   5   7   2        0.54        5.33      4.92 o
   6   7   2       15.95       41.14     24.66 o
  -4   8   2        0.36       -0.28      4.22 o
  -3   8   2        3.23        5.58      8.86 o
  -2   8   2        1.31        2.01      2.68 o
  -1   8   2        1.60        0.88      3.40 o
   0   8   2       13.55       13.48      3.76 o
   1   8   2        0.28       -0.45      5.22 o
   2   8   2        0.44        3.02     12.63 o
   3   8   2        5.07        9.77     11.66 o
  -4  -8   3        1.55        0.88      2.53 o
  -3  -8   3        4.90        4.62      7.43 o
  -2  -8   3        9.32       10.23     10.82 o
  -1  -8   3        1.26       -8.08      8.08 o
  -7  -7   3        6.56        1.33      6.11 o
  -6  -7   3       22.22       21.64     10.58 o
  -5  -7   3       14.74       22.12      7.08 o
  -4  -7   3        2.36       -3.37      6.46 o
  -3  -7   3        4.95        2.40      3.67 o
  -2  -7   3        7.13        2.51      4.25 o
  -1  -7   3       28.99       16.98     12.96 o
   0  -7   3        4.89        0.00      7.57 o
   3  -7   3        6.07        6.73      4.00 o
   4  -7   3        7.69       13.21      4.72 o
   5  -7   3        0.45        7.00      3.95 o
  -8  -6   3        6.82        6.60     10.38 o
  -7  -6   3       10.67       12.93      7.92 o
  -6  -6   3       31.42       16.85     21.17 o
  -5  -6   3        8.94        9.43      5.00 o
  -4  -6   3        5.52        8.66      4.19 o
  -3  -6   3        6.56        9.69      3.84 o
  -2  -6   3       55.68       52.00      6.46 o
  -1  -6   3       65.18       54.29      6.95 o
   0  -6   3       17.81       12.23      9.97 o
   2  -6   3       10.98        6.28      3.56 o
   3  -6   3       28.69       25.54      6.51 o
   4  -6   3       10.12        6.59      4.59 o
   5  -6   3        7.63        7.19      4.05 o
   6  -6   3        4.03       -0.04      3.32 o
   7  -6   3        7.03        5.21      4.33 o
 -10  -5   3       12.35        9.17      5.96 o
  -9  -5   3       20.05       19.98     11.93 o
  -8  -5   3       10.08        6.62      6.88 o
  -7  -5   3       44.25       30.84     23.45 o
  -6  -5   3      102.57      115.27     12.62 o
  -5  -5   3       60.60       57.57      7.99 o
  -4  -5   3      162.02      177.23     14.90 o
  -3  -5   3      240.24      255.70     15.03 o
  -2  -5   3      121.84      131.56      8.49 o
  -1  -5   3      270.98      269.87      9.64 o
   0  -5   3       74.44       64.78     22.67 o
   1  -5   3      179.84      189.42     19.58 o
   2  -5   3      150.15      150.66     31.82 o
   3  -5   3       25.25       22.56      6.91 o
   4  -5   3       82.63       87.50      9.82 o
   5  -5   3       87.06       99.28     13.45 o
   6  -5   3       17.49       -0.20      2.17 o
   7  -5   3       18.83        0.32      2.45 o
   8  -5   3        7.32       -0.27      4.60 o
 -11  -4   3       19.02        8.12      8.29 o
 -10  -4   3       33.17       14.33     11.26 o
  -9  -4   3       13.65        6.10      5.67 o
  -8  -4   3      101.53      111.91     13.98 o
  -7  -4   3       81.45       80.41      9.41 o
  -6  -4   3       12.87       15.80      5.27 o
  -5  -4   3      254.13      237.95     11.34 o
  -4  -4   3       79.31       78.21      9.83 o
  -3  -4   3       75.83       71.19      6.40 o
  -2  -4   3      257.27      246.23     12.81 o
  -1  -4   3      325.47      325.08     10.05 o
   0  -4   3       45.36       45.69      2.39 o
   1  -4   3        2.92        1.46      2.97 o
   2  -4   3       21.67       22.56      3.08 o
   3  -4   3       30.56       33.14      3.82 o
   4  -4   3       35.27       43.42      5.04 o
   5  -4   3       85.12       83.83     22.05 o
   6  -4   3       12.91       10.34      3.64 o
   7  -4   3        6.83        3.77      2.74 o
   8  -4   3        9.32        0.03      6.20 o
   9  -4   3        4.98       -4.44     11.58 o
 -11  -3   3       11.04        5.19      8.01 o
 -10  -3   3       45.35       26.22     20.43 o
  -9  -3   3      117.88      122.90     12.11 o
  -8  -3   3       62.55       74.32      9.33 o
  -7  -3   3      212.15      248.05     15.92 o
  -6  -3   3       74.64       86.49      8.56 o
  -5  -3   3      272.64      278.91     12.56 o
  -4  -3   3     1544.97     1564.46     41.17 o
  -3  -3   3      376.63      365.40     12.95 o
  -2  -3   3      595.83      582.79     21.31 o
  -1  -3   3     1272.07     1246.93     53.39 o
   0  -3   3     1151.39     1154.52     28.07 o
   1  -3   3     1311.77     1262.89     32.42 o
   2  -3   3      598.93      625.72     26.37 o
   3  -3   3      153.73      167.09     10.86 o
   4  -3   3      152.68      164.28     17.24 o
   5  -3   3      431.43      444.82     25.16 o
   6  -3   3      234.60      233.17     13.13 o
   7  -3   3       16.42       17.73      4.63 o
   8  -3   3       18.80       14.63      8.50 o
   9  -3   3       10.39       10.72      6.57 o
  10  -3   3        4.55       12.05      7.30 o
 -12  -2   3       22.72        0.33      5.14 o
 -11  -2   3       26.12       -0.04      5.70 o
 -10  -2   3       70.64       72.80     12.18 o
  -9  -2   3       32.04       33.83      8.32 o
  -8  -2   3      183.22      193.22     13.61 o
  -7  -2   3      305.16      307.40     19.21 o
  -6  -2   3      116.23      112.40      9.17 o
  -5  -2   3      444.29      408.43     14.67 o
  -4  -2   3      977.37     1012.32     30.46 o
  -3  -2   3      212.73      217.12     10.26 o
  -2  -2   3       15.88       17.21      2.61 o
  -1  -2   3      106.84      103.58      4.29 o
   0  -2   3      458.88      468.63     13.83 o
   1  -2   3      588.87      594.87     11.58 o
   2  -2   3      551.78      585.28     10.21 o
   3  -2   3       17.12       15.36      2.68 o
   4  -2   3      240.50      238.29     10.26 o
   5  -2   3      208.97      215.76     10.92 o
   6  -2   3       11.21       11.58      3.70 o
   7  -2   3      108.17      116.16      8.61 o
   8  -2   3       21.15       25.57      7.75 o
   9  -2   3       11.59       10.06      6.70 o
  10  -2   3       25.23       11.00      9.74 o
 -12  -1   3       16.82        0.50      7.02 o
 -11  -1   3       12.97        0.59      4.87 o
 -10  -1   3       29.45       31.18      8.96 o
  -9  -1   3      173.43      169.16     14.50 o
  -8  -1   3       15.37       14.33      6.21 o
  -7  -1   3      892.08      844.65     29.37 o
  -6  -1   3      614.53      596.16     21.28 o
  -5  -1   3      958.15      956.91     28.37 o
  -4  -1   3     4589.31     4865.87    150.28 o
  -2  -1   3     3637.12     3711.01    100.93 o
  -1  -1   3     7095.98     7541.26    189.53 o
   0  -1   3     1408.10     1352.41     30.64 o
   1  -1   3     1608.51     1390.03     38.84 o
   3  -1   3     1645.37     1675.71     44.45 o
   4  -1   3     2109.69     2109.79     57.32 o
   5  -1   3      207.80      203.39      9.48 o
   6  -1   3      153.82      152.76     11.83 o
   7  -1   3       66.94       78.16      8.87 o
   8  -1   3       41.45       33.97     15.29 o
   9  -1   3       29.69       14.59     16.73 o
  10  -1   3       13.47        6.46      6.38 o
  11  -1   3        9.27        5.09      6.89 o
 -12   0   3       35.19       32.23     10.08 o
 -11   0   3       35.38       37.38     10.64 o
 -10   0   3      165.18      163.16     15.62 o
  -9   0   3       44.37       52.22     11.75 o
  -8   0   3      159.76      165.87     15.67 o
  -7   0   3      731.33      714.54     26.02 o
  -6   0   3       20.38       26.18      6.43 o
  -5   0   3      970.67      979.19     28.15 o
  -4   0   3        5.73        4.11      2.49 o
  -3   0   3       30.94       30.41      3.62 o
  -2   0   3     1484.80     1515.96     36.37 o
  -1   0   3        0.62        0.82      1.26 o
   0   0   3     1002.58      940.75     16.51 o
   1   0   3      262.15      275.87     10.55 o
   2   0   3      134.33      113.49      5.72 o
   3   0   3      581.73      631.17     16.47 o
   4   0   3       86.74       83.25      5.38 o
   5   0   3       32.80       40.98      6.14 o
   6   0   3      189.21      193.48     10.43 o
   7   0   3       44.48       44.48      8.17 o
   8   0   3        0.45        2.21      3.88 o
   9   0   3        6.01        6.38      7.72 o
  10   0   3        0.71        1.36      4.30 o
  11   0   3        1.31        4.11      5.70 o
 -12   1   3       14.12        6.89      8.65 o
 -11   1   3       18.01       -0.30      5.78 o
 -10   1   3       30.18       18.68     14.61 o
  -9   1   3      163.63      157.27     13.77 o
  -8   1   3        0.42        2.53      5.85 o
  -7   1   3      830.48      769.73     31.84 o
  -6   1   3      688.92      647.51     21.51 o
  -5   1   3     1094.24     1069.30     32.47 o
  -4   1   3     4705.14     4891.88    145.98 o
  -3   1   3      273.64      282.50     10.69 o
  -2   1   3     3815.79     3887.62    113.87 o
  -1   1   3     7248.84     7480.16    227.95 o
   0   1   3     1231.17     1170.09     20.23 o
   1   1   3     1542.13     1457.18     41.81 o
   2   1   3      318.84      280.98      6.47 o
   3   1   3     1700.69     1658.67     43.71 o
   4   1   3     2088.20     2103.97     57.23 o
   5   1   3      261.90      284.54     12.92 o
   6   1   3      137.94      153.91     10.17 o
   7   1   3       69.51       69.72      9.50 o
   8   1   3       47.66       45.27      8.13 o
   9   1   3       27.79       23.87     11.29 o
  10   1   3       14.24       11.48      5.34 o
  11   1   3        8.11       10.93      5.68 o
 -12   2   3       20.59        0.37      4.60 o
 -11   2   3       21.76        1.22      4.47 o
 -10   2   3       78.77       77.05     10.43 o
  -9   2   3       30.14       28.31      7.01 o
  -8   2   3      177.16      176.29     12.68 o
  -7   2   3      329.81      333.55     17.40 o
  -6   2   3       76.53       76.15      7.47 o
  -5   2   3      442.39      402.23     14.19 o
  -4   2   3      992.00      986.79     26.82 o
  -3   2   3      202.41      210.20      7.74 o
  -2   2   3       24.19       19.76      2.68 o
  -1   2   3      106.37       95.38      3.62 o
   0   2   3      476.95      478.25      7.61 o
   1   2   3      581.52      607.88     16.79 o
   2   2   3      536.66      571.78     19.63 o
   3   2   3       14.41       12.84      2.32 o
   4   2   3      278.18      289.55      8.27 o
   5   2   3      203.13      206.04      8.09 o
   6   2   3       22.61       18.71      4.97 o
   7   2   3      102.16      105.79     10.94 o
   8   2   3       18.87       18.39      7.32 o
   9   2   3        9.20        9.41     14.94 o
  10   2   3       20.98        0.49      5.03 o
 -11   3   3       10.46       14.53     11.28 o
 -10   3   3       51.30       59.16      9.09 o
  -9   3   3      101.54       97.30     13.72 o
  -8   3   3       66.53       70.22     11.53 o
  -7   3   3      207.13      231.34     13.39 o
  -6   3   3      114.72      121.83     12.21 o
  -5   3   3      323.80      324.70     13.83 o
  -4   3   3     1446.75     1468.81     44.51 o
  -3   3   3      361.05      346.30     12.83 o
  -2   3   3      571.80      551.74     16.91 o
  -1   3   3     1290.24     1252.94     20.49 o
   0   3   3     1151.16     1157.59     20.11 o
   1   3   3     1305.08     1305.06     36.71 o
   2   3   3      580.55      606.60     20.35 o
   3   3   3      194.31      207.61     12.89 o
   4   3   3      190.21      223.22     19.82 o
   5   3   3      438.02      478.62     13.89 o
   6   3   3      208.39      231.38     10.50 o
   7   3   3        5.24        5.95      4.38 o
   8   3   3       23.59        5.64      8.71 o
   9   3   3       10.35        7.71     12.39 o
  10   3   3        6.91        1.16      4.24 o
 -11   4   3       17.69       19.20      7.36 o
 -10   4   3       30.91        6.04     13.47 o
  -9   4   3       13.06        7.41      8.38 o
  -8   4   3       97.84       89.97      9.65 o
  -7   4   3       78.32       75.45     12.37 o
  -6   4   3        3.16        1.43      5.06 o
  -5   4   3      297.46      279.99     14.24 o
  -4   4   3       74.76       67.14      5.81 o
  -3   4   3       62.39       58.00      4.80 o
  -2   4   3      274.33      270.16      8.00 o
  -1   4   3      301.99      310.62      7.84 o
   0   4   3       47.43       47.91      2.75 o
   1   4   3        3.53        5.21      3.33 o
   2   4   3       20.70       21.96      7.00 o
   3   4   3       23.08       26.37      6.93 o
   4   4   3       39.41       58.27      8.76 o
   5   4   3       73.73       71.90     11.39 o
   6   4   3       20.19       21.46      9.00 o
   7   4   3        7.82        3.73      2.29 o
   8   4   3       10.78       -0.19      5.07 o
   9   4   3        4.53        7.87      9.11 o
 -10   5   3       12.26        2.23      6.28 o
  -9   5   3       22.99       40.22      9.69 o
  -8   5   3       12.63       22.50      4.94 o
  -7   5   3       34.80       37.44      9.43 o
  -6   5   3      103.52      122.62     11.41 o
  -5   5   3       31.89       33.65      5.01 o
  -4   5   3      168.90      184.41      9.36 o
  -3   5   3      279.48      306.77      9.06 o
  -2   5   3      126.04      137.69      6.24 o
  -1   5   3      246.64      261.46      6.61 o
   0   5   3       99.08       98.45      3.45 o
   1   5   3      184.21      211.32     13.03 o
   2   5   3      114.72      133.99     11.45 o
   3   5   3       33.77       29.79      7.55 o
   4   5   3       73.57       84.06     11.93 o
   5   5   3      106.50      123.74     14.48 o
   6   5   3       18.12        0.52      3.82 o
   7   5   3       13.68       -0.56      4.25 o
   8   5   3        7.23        1.06      5.44 o
  -8   6   3        7.78       15.82     12.39 o
  -7   6   3        8.58        2.95      4.53 o
  -6   6   3       28.59       23.40      5.11 o
  -5   6   3       12.68        5.00      3.97 o
  -4   6   3        3.56        2.54      2.40 o
  -3   6   3        7.53        6.24      2.43 o
  -2   6   3       60.10       57.70      4.50 o
  -1   6   3       61.42       66.77      3.94 o
   0   6   3       18.66       17.77      2.06 o
   1   6   3       15.19       12.36      5.79 o
   2   6   3       10.19        9.35      5.64 o
   3   6   3       28.61       16.46     15.15 o
   4   6   3       12.95        5.82      7.04 o
   5   6   3        5.32        1.40      7.55 o
   6   6   3        6.01        0.64      5.47 o
   7   6   3        5.78       -0.86     10.65 o
  -7   7   3        5.21        7.61      8.79 o
  -6   7   3       19.16       29.03     19.45 o
  -5   7   3       17.31        2.61      3.68 o
  -4   7   3        4.91        1.67      1.84 o
  -3   7   3        3.80        2.74      2.45 o
  -2   7   3        5.37        4.01      2.24 o
  -1   7   3       32.22       32.04      3.19 o
   0   7   3        3.09        2.64      1.07 o
   1   7   3       17.85       12.55     10.63 o
   2   7   3       19.46       19.40      8.88 o
   3   7   3        5.12        6.30      9.96 o
   4   7   3        7.50        6.61      8.38 o
   5   7   3        0.89        8.63      8.53 o
  -4   8   3        2.26       -0.44      2.94 o
  -3   8   3        4.32        4.62      4.87 o
  -2   8   3        9.29        9.41      3.70 o
  -1   8   3        1.43        8.26      7.20 o
   0   8   3        4.76        4.27      3.12 o
   1   8   3        1.30       -0.27      4.32 o
   2   8   3        0.96       -7.85      7.85 o
   3   8   3        0.20        5.66      6.70 o
  -4  -8   4        4.00        4.96      6.21 o
  -3  -8   4        3.93       -0.32      8.61 o
  -2  -8   4        0.80        0.00      8.04 o
  -1  -8   4        2.00        0.00     10.23 o
  -7  -7   4        6.26        9.60      9.66 o
  -6  -7   4        1.26       -0.44     13.92 o
  -5  -7   4       17.56       15.07      4.73 o
  -4  -7   4        9.98       -0.13      4.63 o
  -3  -7   4        7.45       -0.12      5.29 o
  -2  -7   4        4.86        0.04      1.97 o
  -1  -7   4        2.28       -0.01      8.36 o
   0  -7   4       13.68        0.00     12.26 o
  -8  -6   4       15.69       13.73      9.43 o
  -7  -6   4       10.76       20.56      7.45 o
  -6  -6   4       52.74       65.43     10.86 o
  -5  -6   4       46.15       37.79      8.60 o
  -4  -6   4       33.10       24.53      9.53 o
  -3  -6   4        1.86        2.25      3.37 o
  -2  -6   4       14.10        6.03      8.52 o
  -1  -6   4       58.04       48.81      6.16 o
   0  -6   4       21.94       24.36     11.01 o
   1  -6   4       21.50       22.75     11.41 o
   3  -6   4       20.51       14.90      3.51 o
   4  -6   4       22.71        9.85      7.50 o
   5  -6   4        6.04        2.43      2.50 o
   6  -6   4        6.52        0.44     14.70 o
   7  -6   4        2.78       -3.48      9.52 o
 -10  -5   4        2.69        0.00      3.53 o
  -9  -5   4       12.06       11.21      6.09 o
  -8  -5   4       15.12        4.45      5.61 o
  -7  -5   4       56.98       68.40     12.65 o
  -6  -5   4       13.93       21.98      7.34 o
  -5  -5   4       81.00       90.93     10.55 o
  -4  -5   4       81.91       83.97     10.86 o
  -3  -5   4       42.48       44.27      5.48 o
  -2  -5   4      633.87      643.30     21.69 o
  -1  -5   4       67.58       66.72      5.86 o
   0  -5   4       71.43       67.69      3.91 o
   1  -5   4      143.89      138.76     18.21 o
   2  -5   4       65.60       61.16      4.62 o
   3  -5   4       61.01       62.84     12.29 o
   4  -5   4       75.76       79.94     15.90 o
   5  -5   4       45.23       43.45     23.58 o
   6  -5   4       10.89        0.45      2.14 o
   7  -5   4       10.09        0.07      2.25 o
   8  -5   4        6.66        3.66     12.49 o
 -11  -4   4       24.96       19.82     12.35 o
 -10  -4   4       34.47       12.59     12.35 o
  -9  -4   4       76.41       82.71     47.79 o
  -8  -4   4       56.46       69.78      9.61 o
  -7  -4   4       91.32      102.21      8.57 o
  -6  -4   4      251.41      240.86     12.45 o
  -5  -4   4      211.80      213.86     12.66 o
  -4  -4   4      192.80      193.26     13.22 o
  -3  -4   4      441.95      482.79     21.24 o
  -2  -4   4      140.41      147.53     10.30 o
  -1  -4   4      265.79      261.09     11.95 o
   0  -4   4      132.90      140.44      5.35 o
   1  -4   4       54.34       53.69      9.79 o
   2  -4   4       71.33       69.10      3.76 o
   3  -4   4       11.84       13.54      3.46 o
   4  -4   4      107.50      112.38      8.23 o
   5  -4   4        8.01        1.95      5.53 o
   6  -4   4        8.37        0.92      4.10 o
   7  -4   4        3.78        0.59      1.19 o
   8  -4   4        6.60       -5.23     12.61 o
   9  -4   4        4.34        2.44     13.05 o
 -11  -3   4        2.21        5.92      6.46 o
 -10  -3   4        9.75        5.34      9.02 o
  -9  -3   4       15.29       25.86     13.04 o
  -8  -3   4       73.00       84.99     10.81 o
  -7  -3   4       69.67       79.64     15.93 o
  -6  -3   4       41.63       49.86      9.18 o
  -5  -3   4      131.83      150.28     14.81 o
  -4  -3   4       44.23       48.75      4.68 o
  -3  -3   4      521.67      526.55     17.59 o
  -2  -3   4     1017.00     1036.13     32.01 o
  -1  -3   4      681.25      681.31     17.58 o
   0  -3   4      209.17      190.27      6.71 o
   1  -3   4      359.29      366.13     19.44 o
   2  -3   4      353.97      379.67     16.93 o
   3  -3   4      340.72      382.22     12.79 o
   4  -3   4      249.71      269.98     16.97 o
   5  -3   4       60.55       71.16      6.15 o
   6  -3   4      127.56      121.11     12.90 o
   7  -3   4      152.77      145.79     15.01 o
   8  -3   4       12.22       11.41     10.40 o
   9  -3   4        8.30        3.03      3.54 o
 -12  -2   4       18.77        0.58      6.99 o
 -11  -2   4       60.93        1.48      7.48 o
 -10  -2   4      166.96      179.39     20.84 o
  -9  -2   4      202.91      235.86     17.23 o
  -8  -2   4      346.34      338.03     18.94 o
  -7  -2   4      195.59      202.67     16.20 o
  -6  -2   4      630.05      632.34     23.05 o
  -5  -2   4      262.22      252.95     11.88 o
  -4  -2   4      717.54      750.85     24.32 o
  -3  -2   4     2057.54     2186.53     50.03 o
  -2  -2   4     1493.85     1506.79     39.52 o
  -1  -2   4      726.45      696.07     18.66 o
   0  -2   4      312.83      313.40      9.38 o
   1  -2   4      501.13      471.63      9.33 o
   2  -2   4      192.37      191.77      7.38 o
   3  -2   4      328.28      322.40     11.17 o
   4  -2   4       88.69       99.91     14.37 o
   5  -2   4       76.95       78.18      5.78 o
   6  -2   4        4.06        3.19      2.99 o
   7  -2   4       26.70       28.52      5.37 o
   8  -2   4        1.19        1.16      2.83 o
   9  -2   4        3.72        0.72      4.24 o
  10  -2   4        0.25        5.68      7.59 o
 -12  -1   4        2.88        0.25      6.48 o
 -11  -1   4        1.66        3.13      5.22 o
 -10  -1   4        4.14        7.24      7.02 o
  -9  -1   4       26.81       24.36      8.21 o
  -8  -1   4      134.31      135.71     14.67 o
  -7  -1   4      149.67      146.13     13.98 o
  -6  -1   4      118.91      108.37      8.32 o
  -5  -1   4       98.92       84.36      7.11 o
  -4  -1   4      317.54      311.72     14.21 o
  -3  -1   4     1767.58     1777.88     46.77 o
  -2  -1   4     1358.73     1263.06     57.14 o
  -1  -1   4     2588.65     2609.30     65.88 o
   0  -1   4     1366.86     1335.66     37.61 o
   1  -1   4      994.82      953.57     18.16 o
   2  -1   4     1103.49     1098.32     53.75 o
   3  -1   4      555.72      531.12     25.81 o
   4  -1   4     1110.08     1202.75     33.21 o
   5  -1   4      297.98      322.47     15.72 o
   6  -1   4      112.00      130.41      8.65 o
   7  -1   4       87.14      110.17      9.14 o
   8  -1   4       41.21       49.06     10.08 o
   9  -1   4       11.12        5.18      5.64 o
  10  -1   4       11.29        4.74      6.82 o
 -12   0   4       15.69       17.04      8.84 o
 -11   0   4       70.93       67.40     11.19 o
 -10   0   4      162.01      171.30     16.85 o
  -9   0   4      194.72      205.20     19.48 o
  -8   0   4      649.11      626.38     31.12 o
  -7   0   4      283.04      302.33     18.71 o
  -6   0   4     1384.37     1357.14     41.78 o
  -5   0   4     2465.27     2519.72     73.57 o
  -4   0   4      303.01      272.70     12.35 o
  -3   0   4     2580.83     2523.48     67.41 o
  -2   0   4      577.30      539.21     14.75 o
  -1   0   4      219.31      238.86      6.54 o
   0   0   4     1132.27     1058.45     19.38 o
   1   0   4       16.85       13.65      1.85 o
   2   0   4      878.94      802.91     28.27 o
   3   0   4      632.58      641.45     31.61 o
   4   0   4      115.62       98.54      7.61 o
   5   0   4        8.94       10.03      3.74 o
   6   0   4        4.39        8.63      5.01 o
   7   0   4        0.38        3.19      4.84 o
   8   0   4        6.01        2.68      4.91 o
   9   0   4        1.98        0.90      4.41 o
  10   0   4        3.59        0.35      4.25 o
 -12   1   4        1.95       -0.47      5.82 o
 -11   1   4        2.28       -1.85      6.12 o
 -10   1   4        6.03        9.34      5.91 o
  -9   1   4       32.89       24.98      7.73 o
  -8   1   4      123.27      120.89     19.28 o
  -7   1   4      164.82      156.30     13.10 o
  -6   1   4       78.94       63.21      7.83 o
  -5   1   4       94.73       86.39      6.84 o
  -4   1   4      415.15      411.70     13.06 o
  -3   1   4     1715.68     1736.67     46.76 o
  -2   1   4     1322.85     1260.66     31.58 o
  -1   1   4     2235.63     2226.88     75.05 o
   0   1   4     1681.25     1610.92     28.82 o
   1   1   4      957.42      917.65     23.70 o
   2   1   4     1233.78     1214.56     73.03 o
   3   1   4      638.05      647.83     15.93 o
   4   1   4      998.60     1069.00     25.04 o
   5   1   4      350.85      381.65     19.17 o
   6   1   4       90.37      103.83      8.27 o
   7   1   4       77.33       89.93      8.71 o
   8   1   4       36.15       48.99     10.83 o
   9   1   4        9.73       10.76      5.38 o
  10   1   4       13.65       16.86      6.03 o
 -12   2   4       18.58        6.71      6.59 o
 -11   2   4       49.34        0.37     16.55 o
 -10   2   4      150.10      144.52     14.58 o
  -9   2   4      234.55      246.50     16.58 o
  -8   2   4      368.51      357.74     18.37 o
  -7   2   4      184.88      182.31     19.68 o
  -6   2   4      663.73      637.83     25.28 o
  -5   2   4      256.78      249.08     11.14 o
  -4   2   4      639.41      631.29     19.58 o
  -3   2   4     2151.22     2212.53     59.77 o
  -2   2   4     1412.78     1392.34     38.54 o
  -1   2   4      670.02      613.62     13.37 o
   0   2   4      290.48      281.19      4.51 o
   1   2   4      428.40      427.85     16.45 o
   2   2   4      265.65      263.83     15.16 o
   3   2   4      363.35      353.62     13.87 o
   4   2   4      100.23      118.49      6.57 o
   5   2   4       65.26       65.06      7.03 o
   6   2   4        4.33        8.13      3.64 o
   7   2   4       26.00       28.60      4.95 o
   8   2   4        0.67       -0.35      2.66 o
   9   2   4        3.37       -1.25      2.81 o
  10   2   4        0.39        7.67      8.49 o
 -11   3   4        1.02       -2.02      5.29 o
 -10   3   4        6.57        6.16      5.83 o
  -9   3   4       21.69       14.71      9.05 o
  -8   3   4       64.24       69.46      9.14 o
  -7   3   4       67.97       82.75      8.65 o
  -6   3   4       40.47       51.02      6.54 o
  -5   3   4      131.74      143.77      8.77 o
  -4   3   4       28.14       30.92      4.95 o
  -3   3   4      543.37      554.85     16.77 o
  -2   3   4     1112.00     1139.91     52.61 o
  -1   3   4      635.34      655.13     12.51 o
   0   3   4      213.88      210.51      4.56 o
   1   3   4      276.33      286.18     12.69 o
   2   3   4      357.19      377.24     18.32 o
   3   3   4      370.57      393.95     17.27 o
   4   3   4      206.72      238.79     14.78 o
   5   3   4      101.15      129.62     13.51 o
   6   3   4      125.48      151.84      8.46 o
   7   3   4      150.03      170.72     10.60 o
   8   3   4       13.27        7.25      6.67 o
   9   3   4        5.56        3.05      3.93 o
 -11   4   4       28.51       40.50      9.63 o
 -10   4   4       36.16       19.08     20.73 o
  -9   4   4       82.63       90.15     10.50 o
  -8   4   4       55.02       65.37      9.42 o
  -7   4   4       76.63       75.14     10.42 o
  -6   4   4      207.45      189.52     12.86 o
  -5   4   4      226.12      227.59     12.96 o
  -4   4   4      218.99      208.90     15.51 o
  -3   4   4      452.92      480.52     12.84 o
  -2   4   4      132.82      130.44      5.11 o
  -1   4   4      314.85      317.17      8.36 o
   0   4   4      122.79      131.21      3.59 o
   1   4   4       30.20       29.07      8.47 o
   2   4   4       82.85       84.00      8.55 o
   3   4   4        5.79        6.67      5.62 o
   4   4   4      104.10      117.44     12.16 o
   5   4   4        7.14        9.67      5.12 o
   6   4   4        9.61        4.09      5.41 o
   7   4   4        3.16       -1.31      4.89 o
   8   4   4        8.50       15.05     16.18 o
   9   4   4        3.70        6.10     11.15 o
 -10   5   4        3.12        1.86      3.45 o
  -9   5   4       11.89       17.39      5.95 o
  -8   5   4       13.31       15.46      4.85 o
  -7   5   4       63.20       74.73      8.52 o
  -6   5   4       12.30       14.68      4.81 o
  -5   5   4       82.15       92.55      6.81 o
  -4   5   4       57.06       58.45      5.97 o
  -3   5   4       23.02       24.57      4.06 o
  -2   5   4      702.52      748.11     18.17 o
  -1   5   4       47.13       54.45      3.54 o
   0   5   4       83.43       85.80      4.97 o
   1   5   4      119.33      128.99     14.68 o
   2   5   4       63.83       76.48      9.62 o
   3   5   4       74.81       90.92     10.92 o
   4   5   4       58.78       62.04     12.09 o
   5   5   4       54.87       65.27     11.84 o
   6   5   4        5.77        0.83      5.55 o
   7   5   4       14.44        0.26      5.56 o
   8   5   4        7.35       -0.74      5.19 o
  -8   6   4       13.78       13.70      5.00 o
  -7   6   4        8.41        4.47      3.72 o
  -6   6   4       49.79       55.04      6.65 o
  -5   6   4       45.60       47.07      4.86 o
  -4   6   4       38.64       35.84      4.76 o
  -3   6   4        4.86        5.22      2.41 o
  -2   6   4       11.18        8.45      2.94 o
  -1   6   4       62.53       67.46      3.64 o
   0   6   4       19.31       18.95      1.33 o
   1   6   4       15.90       15.85      7.08 o
   2   6   4        8.61        8.64      8.25 o
   3   6   4       17.17        9.56     11.52 o
   4   6   4       25.65       22.34     19.95 o
   5   6   4        7.62       -2.48      6.37 o
   6   6   4        5.16        0.79      6.13 o
   7   6   4        3.30        0.43      6.76 o
  -7   7   4        8.55       12.66     10.51 o
  -6   7   4        0.50       -1.76      2.57 o
  -5   7   4       14.85        0.55      2.74 o
  -4   7   4        9.51        1.83      2.15 o
  -3   7   4        8.42        6.05      3.09 o
  -2   7   4        3.72        1.06      1.56 o
  -1   7   4        4.10        3.79      1.69 o
   0   7   4       15.57       17.77      3.71 o
   1   7   4        5.80       -1.72      8.69 o
   2   7   4       13.99       21.78     11.41 o
   3   7   4        5.23       14.61     11.50 o
   4   7   4        0.39        1.09      5.88 o
   5   7   4       20.44       20.47     19.28 o
  -4   8   4        2.53        0.79      8.14 o
  -3   8   4        4.89        1.91      2.94 o
  -2   8   4        0.81        0.99      2.80 o
  -1   8   4        1.23        6.88      5.94 o
   0   8   4        6.21        5.63      4.70 o
   1   8   4        0.67        3.12      4.96 o
   2   8   4        2.78        4.04      8.54 o
  -3  -8   5        6.14        0.06      9.16 o
  -2  -8   5        2.34       -0.01     10.77 o
  -1  -8   5        8.90        0.00     12.51 o
  -6  -7   5        6.76       14.99     10.00 o
  -5  -7   5        1.32        0.03      3.02 o
  -4  -7   5        2.43       -0.10      2.10 o
  -3  -7   5        5.44       -0.04      2.21 o
  -2  -7   5        3.60       -0.09      3.36 o
  -1  -7   5       10.26       -0.04     12.05 o
   0  -7   5        3.82       -0.01     10.66 o
  -8  -6   5       11.60        9.32      9.93 o
  -7  -6   5       35.45       33.03     23.85 o
  -6  -6   5        7.67        5.75      5.87 o
  -5  -6   5       38.92       21.16     20.24 o
  -4  -6   5      165.09      169.73     11.73 o
  -3  -6   5       58.23       59.47     10.10 o
  -2  -6   5        2.56       -0.62      2.81 o
  -1  -6   5       33.99       28.25      2.87 o
   0  -6   5       44.26       68.56     15.08 o
   1  -6   5       21.56       26.81     14.38 o
   5  -6   5        1.70        0.10      8.44 o
   6  -6   5        6.97       -0.43      8.17 o
 -10  -5   5        9.80        3.08      6.87 o
  -9  -5   5       12.41        1.39      7.68 o
  -8  -5   5       19.82        7.63      6.17 o
  -7  -5   5       14.91        7.28      7.90 o
  -6  -5   5        0.14        3.72      8.27 o
  -5  -5   5       67.54       79.32     16.14 o
  -4  -5   5       14.47       18.24      7.57 o
  -3  -5   5        2.06        0.11      3.70 o
  -2  -5   5       57.31       61.69      7.19 o
  -1  -5   5       48.10       45.95     11.07 o
   0  -5   5       87.98       98.36     16.44 o
   1  -5   5       34.94       30.44     11.64 o
   4  -5   5       22.41        0.57     10.32 o
   5  -5   5        7.10        2.72      1.91 o
   6  -5   5       27.38       -1.03     14.77 o
   7  -5   5        0.73        0.85      7.97 o
 -11  -4   5        9.86        7.17     10.69 o
 -10  -4   5       53.44       77.51     17.18 o
  -9  -4   5       65.66       76.71     15.29 o
  -8  -4   5      117.40      140.65     13.11 o
  -7  -4   5      187.73      216.65     15.17 o
  -6  -4   5      121.96      145.41     12.15 o
  -5  -4   5      173.75      200.63     17.04 o
  -4  -4   5      133.18      129.25      9.88 o
  -3  -4   5      448.68      463.46     17.81 o
  -2  -4   5      700.88      698.36     22.41 o
  -1  -4   5      402.79      413.98     13.27 o
   0  -4   5      200.91      205.67     12.34 o
   1  -4   5      148.93      141.16     16.27 o
   3  -4   5      107.73       98.29     22.18 o
   4  -4   5        7.10       10.16      3.06 o
   5  -4   5       11.70        2.43      6.68 o
   6  -4   5       77.90       90.28     20.36 o
   7  -4   5       11.60        0.02      3.10 o
   8  -4   5       10.26       -3.85     10.96 o
 -11  -3   5       62.82       43.57     33.44 o
 -10  -3   5       15.81       12.97      8.99 o
  -9  -3   5       34.84       36.91      9.19 o
  -8  -3   5       48.98       59.77     10.05 o
  -7  -3   5       28.19       27.75      8.92 o
  -6  -3   5       31.97       33.65      6.76 o
  -5  -3   5       91.11       94.25      8.64 o
  -4  -3   5       54.49       56.62      6.24 o
  -3  -3   5        0.48        1.61      2.50 o
  -2  -3   5       61.73       60.70      5.15 o
  -1  -3   5       90.19       81.59      4.87 o
   0  -3   5      194.72      198.48      6.25 o
   1  -3   5      607.59      555.40     10.05 o
   3  -3   5       33.05       33.19      3.25 o
   4  -3   5       65.44       66.79      3.84 o
   5  -3   5       37.35       47.31     13.52 o
   6  -3   5       10.46        7.57      4.38 o
   7  -3   5       28.18       23.63     13.78 o
   8  -3   5       21.25       13.89     10.77 o
   9  -3   5        8.07        3.76     11.86 o
 -12  -2   5       20.27       -0.02      7.75 o
 -11  -2   5       25.28       15.64     18.23 o
 -10  -2   5       86.17       94.95     13.97 o
  -9  -2   5      217.35      245.55     27.75 o
  -8  -2   5      211.21      226.70     16.55 o
  -7  -2   5      777.52      784.55     29.96 o
  -6  -2   5      548.85      564.75     22.36 o
  -5  -2   5      751.89      772.84     29.57 o
  -4  -2   5     1007.91      973.14     32.59 o
  -3  -2   5      449.98      426.48     14.02 o
  -2  -2   5     3222.19     3389.72    101.52 o
  -1  -2   5      375.73      378.09     12.06 o
   0  -2   5      867.92      888.08     22.25 o
   1  -2   5      725.12      653.41     13.65 o
   2  -2   5      360.82      355.17     14.80 o
   3  -2   5      741.67      803.92     51.99 o
   4  -2   5      134.47      162.79     17.93 o
   5  -2   5      195.66      196.53     18.34 o
   6  -2   5       61.68       62.57     11.59 o
   7  -2   5        2.37       -0.33      2.26 o
   8  -2   5        8.25        6.73      5.86 o
   9  -2   5        3.52       -0.13      3.43 o
 -12  -1   5        9.89        2.95      6.93 o
 -11  -1   5       19.67       18.83      8.72 o
 -10  -1   5       23.57       23.36      9.14 o
  -9  -1   5       73.29       75.00     13.77 o
  -8  -1   5       91.90       92.11     11.30 o
  -7  -1   5        6.34        6.25      6.32 o
  -6  -1   5        9.28        8.64      4.98 o
  -5  -1   5      110.64      111.26     10.05 o
  -4  -1   5      130.30      118.12      7.56 o
  -3  -1   5      727.65      751.98     39.31 o
  -2  -1   5      130.37      128.41      6.29 o
  -1  -1   5      595.96      593.02     20.08 o
   0  -1   5      235.24      221.01      7.67 o
   1  -1   5     1203.28     1148.56     28.39 o
   3  -1   5      185.53      192.61      7.67 o
   4  -1   5      144.27      141.68      8.04 o
   5  -1   5       97.22      112.92     12.93 o
   6  -1   5      131.24      141.70     16.79 o
   7  -1   5       57.25       64.64      8.09 o
   8  -1   5       13.28        7.66      6.28 o
   9  -1   5       18.95        3.99      6.02 o
  10  -1   5        3.70        4.30      4.93 o
 -12   0   5       19.82       21.70      9.93 o
 -11   0   5       19.10       17.12      8.24 o
 -10   0   5      273.94      276.56     25.78 o
  -9   0   5      184.93      186.05     19.83 o
  -8   0   5      181.88      189.79     18.17 o
  -7   0   5      947.67      912.55     38.30 o
  -6   0   5      414.71      397.74     17.40 o
  -5   0   5     1899.52     1814.28     53.35 o
  -4   0   5     2490.92     2458.65     69.83 o
  -3   0   5      974.60      968.73     27.82 o
  -2   0   5     2785.28     2763.98    114.90 o
  -1   0   5      649.25      589.87     15.08 o
   0   0   5     3005.29     3102.75     69.83 o
   1   0   5     2842.39     2797.38    129.64 o
   2   0   5      116.31      114.16      7.69 o
   3   0   5      131.99      133.85      6.39 o
   4   0   5       47.66       51.00      4.04 o
   5   0   5      132.97      149.74     14.71 o
   6   0   5      217.89      230.30     12.74 o
   7   0   5        0.41       -0.64      3.03 o
   8   0   5        1.06        1.23      3.66 o
   9   0   5        7.12        6.51      6.14 o
  10   0   5        0.56        1.50      4.54 o
 -12   1   5        6.58        2.42      6.53 o
 -11   1   5       20.96        6.96     10.33 o
 -10   1   5       21.06       20.16      8.06 o
  -9   1   5       78.60       65.42     12.85 o
  -8   1   5       98.39       87.85     18.21 o
  -7   1   5        6.91        7.54      5.00 o
  -6   1   5       16.18       15.48      4.90 o
  -5   1   5      106.02      107.61      9.73 o
  -4   1   5      120.30       97.93      7.44 o
  -3   1   5      775.81      789.69     22.02 o
  -2   1   5      157.89      167.46      7.30 o
  -1   1   5      494.56      519.58     17.08 o
   0   1   5      252.83      244.34      8.94 o
   1   1   5     1101.73     1057.68     30.98 o
   2   1   5       88.51       85.13      5.55 o
   3   1   5      179.08      183.68     10.39 o
   4   1   5      149.07      152.22      6.72 o
   5   1   5       99.64      125.33      6.78 o
   6   1   5      137.88      147.06      9.65 o
   7   1   5       72.65       79.71      8.18 o
   8   1   5        9.31       15.06      5.37 o
   9   1   5       16.83       18.12      7.34 o
  10   1   5        2.18       -0.78      5.53 o
 -12   2   5       24.37        5.53      7.30 o
 -11   2   5       23.99        9.85     13.07 o
 -10   2   5       77.05       83.21     12.75 o
  -9   2   5      189.24      188.48     15.76 o
  -8   2   5      251.19      248.95     15.90 o
  -7   2   5      741.63      703.64     32.48 o
  -6   2   5      550.37      534.10     20.97 o
  -5   2   5      794.16      753.29     26.22 o
  -4   2   5     1041.38      979.70     31.33 o
  -3   2   5      496.49      473.48     25.22 o
  -2   2   5     3080.58     3148.64     94.37 o
  -1   2   5      513.73      532.09     12.98 o
   0   2   5      798.74      823.52     18.02 o
   1   2   5      771.95      739.79     22.02 o
   2   2   5      354.44      360.40     18.68 o
   3   2   5      647.09      710.02     37.27 o
   4   2   5      199.89      220.60     12.27 o
   5   2   5      192.03      214.03      9.90 o
   6   2   5       53.47       54.32      7.16 o
   7   2   5        2.07        0.94      2.02 o
   8   2   5        6.70        7.72      6.07 o
   9   2   5        4.99        3.94      4.17 o
 -11   3   5       66.65       68.93     12.77 o
 -10   3   5       21.87       16.91      8.75 o
  -9   3   5       20.01       13.32     10.41 o
  -8   3   5       51.12       54.10      9.09 o
  -7   3   5       32.71       33.44      6.75 o
  -6   3   5       25.07       30.76      6.20 o
  -5   3   5      100.09      101.10      9.91 o
  -4   3   5       45.28       49.54      5.85 o
  -3   3   5        0.93       -1.43      1.72 o
  -2   3   5       60.63       67.63      9.23 o
  -1   3   5      101.11       91.70      2.89 o
   0   3   5      191.69      203.66      4.62 o
   1   3   5      618.07      620.96     22.04 o
   2   3   5       99.15      105.84      9.11 o
   3   3   5       22.75       27.80      6.80 o
   4   3   5       67.93       82.85     11.12 o
   5   3   5       22.60       31.39     14.90 o
   6   3   5       14.83       12.41      6.74 o
   7   3   5       30.91        8.52     11.49 o
   8   3   5       18.75       23.32      8.22 o
   9   3   5       10.10        5.78      7.96 o
 -11   4   5       12.30       18.00      8.52 o
 -10   4   5       58.93       27.29     28.96 o
  -9   4   5       56.71       64.63     10.12 o
  -8   4   5      135.11      150.91     12.50 o
  -7   4   5      174.88      182.38     13.12 o
  -6   4   5      148.03      170.81     13.72 o
  -5   4   5      146.25      163.31     12.97 o
  -4   4   5      119.21      121.77     10.15 o
  -3   4   5      506.79      516.09     17.18 o
  -2   4   5      583.21      568.25     15.95 o
  -1   4   5      472.56      499.02      9.91 o
   0   4   5      202.95      200.38      4.64 o
   1   4   5      138.79      147.51     11.63 o
   2   4   5      142.88      162.51     15.24 o
   3   4   5       90.94       97.18     11.21 o
   4   4   5       16.32       21.11      6.85 o
   5   4   5        6.37        7.25      4.93 o
   6   4   5       81.35      107.77     14.87 o
   7   4   5       14.50       24.10     18.27 o
   8   4   5        7.91        5.61      7.28 o
 -10   5   5       12.65       11.86      8.89 o
  -9   5   5        9.70       12.45      5.75 o
  -8   5   5       21.32       30.97     16.73 o
  -7   5   5       14.97        7.84      5.33 o
  -6   5   5        1.22        1.62      3.88 o
  -5   5   5       64.13       67.48      6.35 o
  -4   5   5       11.68       14.50      3.65 o
  -3   5   5        2.38        1.93      1.83 o
  -2   5   5       49.33       45.50      5.18 o
  -1   5   5       52.30       53.23      3.58 o
   0   5   5      103.88       94.77      7.66 o
   1   5   5       25.80       23.95      7.83 o
   2   5   5       60.27       47.86      9.83 o
   3   5   5       42.13       61.18     10.76 o
   4   5   5       17.48        9.10      8.60 o
   5   5   5        8.91       -1.27      6.49 o
   6   5   5       26.96       -0.77      5.95 o
   7   5   5        1.59       -0.91      6.81 o
  -8   6   5       15.17       20.46     12.23 o
  -7   6   5       34.08       34.78     12.18 o
  -6   6   5       10.46        7.51      5.49 o
  -5   6   5       27.82       31.53      4.28 o
  -4   6   5      153.54      163.49      7.52 o
  -3   6   5       73.51       81.91      5.44 o
  -2   6   5        0.01        1.30      1.54 o
  -1   6   5       44.26       45.64      4.08 o
   0   6   5       41.13       44.25      4.33 o
   1   6   5       19.82       33.27      8.96 o
   2   6   5       14.61       16.21      8.12 o
   3   6   5       16.85       19.52     14.15 o
   4   6   5        6.72        8.41      8.22 o
   5   6   5        0.76        0.66      5.59 o
   6   6   5        8.50        1.02      7.16 o
  -6   7   5        6.07        1.57      5.02 o
  -5   7   5        2.23       -0.39      2.30 o
  -4   7   5        2.15       -0.10      1.85 o
  -3   7   5        5.45        0.82      1.66 o
  -2   7   5        2.88        3.98      2.57 o
  -1   7   5        8.97       13.93      4.93 o
   0   7   5        3.98        6.85      5.71 o
   1   7   5        8.66       11.93      7.81 o
   2   7   5        1.86        2.29      6.11 o
   3   7   5        3.47       18.20      9.88 o
   4   7   5        6.84       10.06     12.73 o
  -3   8   5        5.26        1.53      3.63 o
  -2   8   5        3.36        2.96      3.53 o
  -1   8   5        8.13        8.58      3.93 o
   0   8   5        0.46       -0.28      6.18 o
   1   8   5        3.88       13.71      8.22 o
  -6  -7   6       12.68       10.13      8.95 o
  -5  -7   6        9.36        3.91      3.87 o
  -4  -7   6        0.09       -0.81      4.57 o
  -3  -7   6        0.53        0.03      3.41 o
  -2  -7   6       11.42       -0.01     11.32 o
  -1  -7   6        8.01       -0.01     11.01 o
   0  -7   6        2.45        0.00     10.85 o
  -8  -6   6        7.89        4.90      6.81 o
  -7  -6   6       14.78        9.43      9.84 o
  -6  -6   6       23.75       12.23     10.66 o
  -5  -6   6        8.63        6.10      5.57 o
  -4  -6   6       19.69       10.16      7.15 o
  -3  -6   6       83.25       90.74     10.21 o
  -2  -6   6       55.62       51.92     27.96 o
  -1  -6   6        3.27        0.29      2.42 o
   0  -6   6       20.58        0.00     13.95 o
   1  -6   6       22.83       -0.12     14.26 o
  -9  -5   6       57.37       36.29     23.22 o
  -8  -5   6       34.68       35.10     25.79 o
  -7  -5   6       17.96        9.66     10.81 o
  -6  -5   6       58.61       74.29     14.41 o
  -5  -5   6       63.53       82.53     12.77 o
  -4  -5   6       60.67       56.86     13.43 o
  -3  -5   6      143.10      139.51      8.85 o
  -2  -5   6      192.56      187.82     12.57 o
  -1  -5   6        2.53        4.00      2.35 o
   0  -5   6       25.19       22.89      1.64 o
   1  -5   6       51.69       49.75     14.97 o
   6  -5   6        4.54       -1.97      6.92 o
   7  -5   6        1.51        2.18     10.02 o
 -10  -4   6       14.59        7.99      9.95 o
  -9  -4   6        9.18       11.23      7.58 o
  -8  -4   6      119.91      143.42     12.84 o
  -7  -4   6       52.40       61.78      9.17 o
  -6  -4   6      121.69      149.67     11.08 o
  -5  -4   6      294.85      307.20     22.12 o
  -4  -4   6      157.13      163.72     11.97 o
  -3  -4   6       80.05       86.75      7.39 o
  -2  -4   6      135.28      143.03      7.67 o
  -1  -4   6      386.36      403.76     13.00 o
   0  -4   6      277.67      279.84     20.45 o
   1  -4   6      232.24      218.21     21.49 o
   5  -4   6       26.79       25.90     13.17 o
   6  -4   6        6.53        0.40      2.46 o
   7  -4   6        6.19        4.29     19.99 o
   8  -4   6       10.34        0.19     20.47 o
 -11  -3   6       40.57       45.07     14.54 o
 -10  -3   6      131.02      139.67     28.99 o
  -9  -3   6      123.36      137.80     16.65 o
  -8  -3   6      102.57      109.25     12.87 o
  -7  -3   6       61.28       64.64     10.31 o
  -6  -3   6      129.25      124.31      9.74 o
  -5  -3   6      130.48      139.28     11.14 o
  -4  -3   6      174.53      175.95      9.89 o
  -3  -3   6      179.87      178.01      9.91 o
  -2  -3   6       27.28       33.13      5.00 o
  -1  -3   6      274.81      276.61     10.03 o
   0  -3   6      111.06      106.50      7.35 o
   1  -3   6       22.80       23.70      1.83 o
   2  -3   6        8.97        6.94      1.59 o
   3  -3   6       65.89       56.75      2.54 o
   4  -3   6        0.41        0.19      0.60 o
   5  -3   6        5.45        4.70      1.53 o
   6  -3   6        2.04        1.12      3.47 o
   7  -3   6        2.10       -0.11      3.16 o
   8  -3   6       13.34       -0.98     13.95 o
 -12  -2   6        9.37       10.27     10.15 o
 -11  -2   6       62.46       68.07     14.44 o
 -10  -2   6        3.36        3.12      5.91 o
  -9  -2   6       71.04       76.65     11.79 o
  -8  -2   6      177.49      208.26     19.85 o
  -7  -2   6      208.55      224.60     15.93 o
  -6  -2   6      435.87      453.57     24.38 o
  -5  -2   6      837.18      853.34     32.90 o
  -4  -2   6      425.71      432.97     16.43 o
  -3  -2   6      297.66      270.59     10.14 o
  -2  -2   6      717.95      696.13     21.32 o
  -1  -2   6     1907.30     2039.36     57.57 o
   0  -2   6     1125.59     1097.65     31.84 o
   1  -2   6      267.29      239.23      6.37 o
   2  -2   6      366.36      333.41     22.18 o
   3  -2   6       69.06       82.72      6.91 o
   4  -2   6      255.08      281.56     15.68 o
   5  -2   6       73.81       67.81     10.14 o
   6  -2   6       24.10       21.58      4.97 o
   7  -2   6       37.07       -0.18      5.48 o
   8  -2   6        5.24        8.25      7.17 o
   9  -2   6       16.84        8.17      7.64 o
 -12  -1   6       55.53       37.70     12.27 o
 -11  -1   6       55.37       56.21     16.41 o
 -10  -1   6       31.79       35.66     11.87 o
  -9  -1   6      168.19      169.93     16.54 o
  -8  -1   6      671.90      644.40     29.26 o
  -7  -1   6      243.30      254.44     19.86 o
  -6  -1   6      390.14      403.28     18.72 o
  -5  -1   6      214.25      213.84     14.60 o
  -4  -1   6      275.83      264.52     13.02 o
  -3  -1   6      782.56      801.92     57.23 o
  -2  -1   6      152.33      134.77      7.23 o
  -1  -1   6      482.69      486.74     16.67 o
   0  -1   6        7.61        7.78      2.58 o
   1  -1   6       92.51       96.35      4.32 o
   2  -1   6      223.93      221.30     12.40 o
   3  -1   6      134.20      158.38     15.61 o
   4  -1   6        4.64        6.07      2.10 o
   5  -1   6       16.74       18.49      3.26 o
   6  -1   6       34.19       39.60      6.40 o
   7  -1   6        8.93        9.24      7.04 o
   8  -1   6        3.04        3.73      4.60 o
   9  -1   6        2.46       -5.01      5.01 o
 -12   0   6        8.21        9.18     11.55 o
 -11   0   6       29.41       31.16     17.83 o
 -10   0   6       19.36       18.79     10.78 o
  -9   0   6       46.25       41.23     12.34 o
  -8   0   6      245.54      241.98     17.17 o
  -7   0   6      123.50      109.85     13.88 o
  -6   0   6     1112.51     1059.77     40.26 o
  -5   0   6     1311.29     1236.79     38.53 o
  -4   0   6      333.76      305.51     15.24 o
  -3   0   6     2060.14     2053.98     62.86 o
  -2   0   6      541.16      494.43     19.20 o
  -1   0   6      859.07      810.41     18.25 o
   0   0   6      813.45      763.23     20.15 o
   1   0   6      734.02      705.17     18.31 o
   2   0   6     1294.16     1332.73     62.57 o
   3   0   6      367.77      404.60     26.81 o
   4   0   6      294.05      307.70     28.05 o
   5   0   6      132.30      144.08      7.38 o
   6   0   6       83.89      101.80      7.17 o
   7   0   6       12.51       14.35      4.87 o
   8   0   6       10.47        6.75      4.14 o
   9   0   6        0.62        4.61      4.17 o
 -12   1   6       57.43       68.22     14.55 o
 -11   1   6       55.09       52.64     13.29 o
 -10   1   6       16.23       15.91     10.48 o
  -9   1   6      170.07      175.71     18.94 o
  -8   1   6      627.24      599.19     27.81 o
  -7   1   6      302.41      306.09     20.65 o
  -6   1   6      417.76      424.10     18.97 o
  -5   1   6      181.08      186.39     13.79 o
  -4   1   6      360.41      356.13     13.63 o
  -3   1   6      717.96      726.11     22.36 o
  -2   1   6      214.10      181.57      8.47 o
  -1   1   6      419.31      462.85     16.41 o
   0   1   6        6.99        7.86      1.25 o
   1   1   6      100.50      103.50      6.29 o
   2   1   6      224.13      235.13     10.99 o
   3   1   6      126.24      146.19     10.98 o
   4   1   6        7.62       10.81      4.79 o
   5   1   6       15.61       13.39      5.70 o
   6   1   6       28.21       36.12      5.35 o
   7   1   6       12.30       15.67      5.41 o
   8   1   6        3.47        3.45      5.26 o
   9   1   6        2.02        1.82      4.08 o
 -12   2   6       11.33        8.86     12.87 o
 -11   2   6       66.67       37.52     34.62 o
 -10   2   6        4.51       -1.15      4.71 o
  -9   2   6       47.18       49.29     10.82 o
  -8   2   6      168.32      170.87     14.83 o
  -7   2   6      240.67      244.73     18.67 o
  -6   2   6      488.22      480.10     20.46 o
  -5   2   6      748.07      743.99     26.54 o
  -4   2   6      467.05      452.77     19.36 o
  -3   2   6      315.87      286.96     13.43 o
  -2   2   6      666.08      669.27     22.86 o
  -1   2   6     1932.39     2058.06     51.65 o
   0   2   6     1069.06     1069.22     27.42 o
   1   2   6      255.35      247.11     11.68 o
   2   2   6      389.67      389.98     18.13 o
   3   2   6       94.92      121.26      8.82 o
   4   2   6      247.56      287.99     15.30 o
   5   2   6       84.89      100.25     12.61 o
   6   2   6       27.71       34.70      7.78 o
   7   2   6       30.52       16.31     14.60 o
   8   2   6        5.14        2.32      3.92 o
   9   2   6       15.19       12.11      8.26 o
 -11   3   6       39.29        9.56     21.32 o
 -10   3   6      117.98      127.47     15.63 o
  -9   3   6      141.98      145.52     14.17 o
  -8   3   6       97.90       90.14     11.52 o
  -7   3   6       84.29       84.28     10.17 o
  -6   3   6      140.57      135.10     12.57 o
  -5   3   6       95.56       92.06     11.23 o
  -4   3   6      160.04      165.08     11.93 o
  -3   3   6      174.05      186.73      9.85 o
  -2   3   6       45.15       46.25      6.43 o
  -1   3   6      264.19      264.41      6.87 o
   0   3   6      109.58      107.82      9.35 o
   1   3   6       25.30       29.24      6.05 o
   2   3   6       10.01        9.03      5.51 o
   3   3   6       69.66       69.40      8.77 o
   4   3   6        0.05       -1.00      3.22 o
   5   3   6        6.14        8.41      5.64 o
   6   3   6        1.75        7.81      5.68 o
   7   3   6        1.59       -3.28      8.33 o
   8   3   6       13.72       18.15      9.20 o
 -10   4   6       13.63        6.72      9.10 o
  -9   4   6       14.95       21.58      7.38 o
  -8   4   6      111.10      131.17     12.87 o
  -7   4   6       45.46       52.06      8.71 o
  -6   4   6      141.84      159.05     11.87 o
  -5   4   6      272.03      286.42     18.40 o
  -4   4   6      186.98      214.13     12.38 o
  -3   4   6       60.93       79.96      7.13 o
  -2   4   6      116.50      125.12      5.21 o
  -1   4   6      395.75      426.02      9.26 o
   0   4   6      291.43      306.41     20.17 o
   1   4   6      283.48      283.55     19.68 o
   2   4   6       62.20       74.03     13.10 o
   3   4   6       55.44       48.55     11.85 o
   4   4   6       87.54      113.43     16.29 o
   5   4   6       24.20       13.50     20.26 o
   6   4   6        3.75       16.15     17.67 o
   7   4   6        7.83        6.96     11.50 o
   8   4   6       11.98        6.90     10.62 o
  -9   5   6       73.24       80.18     14.02 o
  -8   5   6       25.11       11.26      8.35 o
  -7   5   6       24.61       22.91      7.19 o
  -6   5   6       49.02       55.60     10.82 o
  -5   5   6       51.44       55.35      6.11 o
  -4   5   6       76.24       74.86      5.75 o
  -3   5   6      122.43      121.96      5.88 o
  -2   5   6      215.67      223.90      9.48 o
  -1   5   6        1.93        1.77      1.78 o
   0   5   6       22.26       23.64      6.22 o
   1   5   6       51.97       63.06     10.70 o
   2   5   6       26.44       24.36      8.83 o
   3   5   6        5.41        2.82      5.63 o
   4   5   6        2.30        2.77      7.78 o
   5   5   6        9.21        6.10      7.86 o
   6   5   6        3.45        1.32      5.73 o
   7   5   6        2.02        0.18      6.67 o
  -8   6   6       10.69        2.80      5.01 o
  -7   6   6       15.12       -0.12      4.11 o
  -6   6   6       26.98       19.89      7.38 o
  -5   6   6       14.24       15.74      3.68 o
  -4   6   6       16.04       11.22      3.58 o
  -3   6   6       70.53       80.51      6.01 o
  -2   6   6       52.94       61.04      5.55 o
  -1   6   6        9.72       11.83      3.62 o
   0   6   6       24.35       33.89      7.38 o
   1   6   6       27.25       37.42      9.55 o
   2   6   6       20.57       24.73      9.90 o
   3   6   6        6.39        7.06      8.07 o
   4   6   6        7.12        6.43      9.53 o
   5   6   6       11.67       12.65     13.93 o
  -6   7   6       12.85        3.12      3.46 o
  -5   7   6        9.18        0.27      3.34 o
  -4   7   6        0.55       -1.63      2.56 o
  -3   7   6        0.72        1.46      1.99 o
  -2   7   6       10.74        5.82      3.49 o
  -1   7   6        7.74        5.56      3.72 o
   0   7   6        2.81        5.46      5.21 o
   1   7   6        2.04        7.79      8.16 o
   2   7   6        0.31        1.67      7.34 o
   3   7   6        0.18       14.73     13.10 o
  -6  -7   7        5.41        9.59      6.80 o
  -5  -7   7        6.89        1.30      4.42 o
  -4  -7   7        8.12        1.31      3.01 o
  -3  -7   7       13.10        0.00     15.62 o
  -2  -7   7        1.43        0.01     11.19 o
  -1  -7   7       17.98        0.00     18.33 o
   0  -7   7        2.43        0.06     15.46 o
  -8  -6   7        0.98        8.08      6.89 o
  -7  -6   7        5.59        6.45      6.47 o
  -6  -6   7        7.62        9.50      7.08 o
  -5  -6   7       16.16        9.79      6.97 o
  -4  -6   7       18.90       13.47      8.94 o
  -3  -6   7        0.69        0.63      2.48 o
  -2  -6   7       57.13       51.62     27.43 o
  -1  -6   7        1.88       -0.17      1.44 o
   0  -6   7       14.86       -0.03     10.83 o
   1  -6   7       16.73        0.10     11.42 o
  -9  -5   7       17.87        3.86      6.58 o
  -8  -5   7       41.96       29.09     30.08 o
  -7  -5   7       61.35       50.67     32.17 o
  -6  -5   7       62.51       49.86     31.75 o
  -5  -5   7       66.78       66.17      9.82 o
  -4  -5   7       27.52       32.90      5.79 o
  -3  -5   7       97.72      107.28      8.00 o
  -2  -5   7       77.07       80.84      5.99 o
  -1  -5   7       53.98       59.38      9.60 o
   0  -5   7       80.14       57.65     28.24 o
   1  -5   7       23.52       17.42     10.91 o
 -10  -4   7        1.13        0.50      4.38 o
  -9  -4   7       60.14       53.19     21.50 o
  -8  -4   7        2.11        3.99      5.41 o
  -7  -4   7       65.49       72.67     13.90 o
  -6  -4   7       44.19       59.01      8.37 o
  -5  -4   7       16.32       15.28      6.78 o
  -4  -4   7      128.91      143.37     12.36 o
  -3  -4   7      142.06      151.33      9.72 o
  -2  -4   7      104.28      118.90     11.12 o
  -1  -4   7       50.14       61.35      6.46 o
   0  -4   7      232.20      243.41     10.10 o
   1  -4   7      201.45      185.49      6.02 o
   6  -4   7        9.05        2.09     13.70 o
   7  -4   7        6.11       -0.50     12.42 o
 -11  -3   7       22.92       23.95     12.88 o
 -10  -3   7       77.26      103.94     17.00 o
  -9  -3   7      182.31      191.68     23.29 o
  -8  -3   7      149.75      165.39     15.88 o
  -7  -3   7      168.54      181.13     14.86 o
  -6  -3   7      416.83      424.50     20.41 o
  -5  -3   7      335.44      355.55     20.59 o
  -4  -3   7      170.57      180.36     11.96 o
  -3  -3   7      348.97      350.69     16.67 o
  -2  -3   7      149.38      151.11     10.32 o
  -1  -3   7      106.18      103.59      6.89 o
   0  -3   7      391.43      412.95     16.50 o
   1  -3   7       37.89       36.02      3.21 o
   2  -3   7       43.41       41.66      3.09 o
   3  -3   7       48.79       45.24      2.94 o
   4  -3   7        9.94        7.80      1.94 o
   5  -3   7       10.49        5.21      2.46 o
   6  -3   7        2.84        1.33      1.22 o
   7  -3   7        3.20       -0.22     12.18 o
   8  -3   7        8.15       -0.12      9.33 o
 -11  -2   7       31.95       26.19     18.52 o
 -10  -2   7       18.68       23.71      9.86 o
  -9  -2   7       28.22       35.45     10.60 o
  -8  -2   7       34.23       21.11     10.00 o
  -7  -2   7       98.43      112.66     15.06 o
  -6  -2   7       59.59       77.64     12.40 o
  -5  -2   7      173.95      163.51     11.71 o
  -4  -2   7      153.25      157.58     12.36 o
  -3  -2   7      268.48      275.47     11.02 o
  -2  -2   7      393.78      394.44     15.31 o
  -1  -2   7       33.33       32.85      5.28 o
   0  -2   7      229.60      217.74     14.69 o
   1  -2   7      275.16      273.50      8.81 o
   2  -2   7      329.70      334.16     29.36 o
   3  -2   7      375.49      381.41     26.67 o
   4  -2   7       92.73       99.92      3.94 o
   5  -2   7       19.57       16.24      3.21 o
   6  -2   7       43.82       31.48     19.28 o
   7  -2   7        3.87        0.50      1.96 o
   8  -2   7        4.77        2.36      2.71 o
 -12  -1   7       53.00       41.14     16.31 o
 -11  -1   7       98.09       84.42     16.10 o
 -10  -1   7      191.09      202.54     25.04 o
  -9  -1   7      115.89      129.85     19.24 o
  -8  -1   7      291.71      310.70     19.77 o
  -7  -1   7      679.43      690.74     34.65 o
  -6  -1   7      618.24      642.02     25.94 o
  -5  -1   7      866.06      842.64     46.19 o
  -4  -1   7      942.10      990.24     36.56 o
  -3  -1   7      561.78      566.29     16.35 o
  -2  -1   7      466.12      492.37     26.38 o
  -1  -1   7      615.55      632.97     18.41 o
   0  -1   7      819.89      813.33     26.58 o
   1  -1   7       87.74       92.99      8.03 o
   2  -1   7      104.31      102.11      6.15 o
   3  -1   7      176.83      186.19     10.36 o
   4  -1   7       25.72       30.34      5.52 o
   5  -1   7       36.03       38.53      5.37 o
   6  -1   7        4.14        3.36      2.40 o
   7  -1   7        0.53       -0.21      2.93 o
   8  -1   7        3.04        0.22      4.35 o
   9  -1   7        3.46        5.43      6.11 o
 -12   0   7        1.06        3.64      8.03 o
 -11   0   7        0.09       -3.81      7.31 o
 -10   0   7        0.53        5.68      7.52 o
  -9   0   7        1.86       -3.59      7.32 o
  -8   0   7       95.47       84.54     12.15 o
  -7   0   7       66.24       63.71      9.98 o
  -6   0   7        2.37       11.41      7.07 o
  -5   0   7      425.55      400.16     30.07 o
  -4   0   7      179.66      163.15     10.81 o
  -3   0   7      679.97      672.97     22.72 o
  -2   0   7     1234.76     1243.52     35.67 o
  -1   0   7      337.32      329.95     11.60 o
   0   0   7      160.08      152.96      8.61 o
   1   0   7      108.29      113.54      6.71 o
   2   0   7       94.44      107.36      5.83 o
   3   0   7      758.71      800.20     40.17 o
   4   0   7       36.34       50.92      5.43 o
   5   0   7       30.96       38.69      5.63 o
   6   0   7       51.28       47.70     15.55 o
   7   0   7       16.03       10.57      4.24 o
   8   0   7       44.20       59.96      7.45 o
   9   0   7        0.67        5.02      5.02 o
 -12   1   7       56.62       43.23     18.28 o
 -11   1   7       87.04       86.07     19.44 o
 -10   1   7      216.38      220.73     20.59 o
  -9   1   7      118.60      127.18     18.02 o
  -8   1   7      238.45      233.68     18.60 o
  -7   1   7      685.74      683.06     41.49 o
  -6   1   7      564.98      543.01     27.84 o
  -5   1   7     1007.59      946.61     31.76 o
  -4   1   7      909.81      928.59     30.76 o
  -3   1   7      489.01      496.35     28.46 o
  -2   1   7      560.11      597.41     21.82 o
  -1   1   7      464.82      496.62     12.35 o
   0   1   7      881.41      874.00     24.34 o
   1   1   7      124.13      130.38      7.40 o
   2   1   7      109.97      107.52      7.22 o
   3   1   7      175.50      178.87     10.22 o
   4   1   7       19.31       23.03      9.48 o
   5   1   7       36.46       35.81      6.87 o
   6   1   7        4.03        1.26      4.00 o
   7   1   7        0.66        4.36      4.49 o
   8   1   7        2.76        3.85      3.98 o
   9   1   7        3.73        7.59      5.53 o
 -11   2   7       31.88       13.16     13.41 o
 -10   2   7       17.51       10.78     12.75 o
  -9   2   7       31.58       30.45     12.92 o
  -8   2   7       25.93       15.72      7.62 o
  -7   2   7       85.51       99.75     11.59 o
  -6   2   7       78.15       84.03     11.83 o
  -5   2   7      156.50      153.87     11.56 o
  -4   2   7      177.58      177.74     10.68 o
  -3   2   7      251.47      257.09     15.54 o
  -2   2   7      450.65      472.86     23.03 o
  -1   2   7       53.37       57.37      2.36 o
   0   2   7      208.06      218.51     11.54 o
   1   2   7      266.56      277.42     13.55 o
   2   2   7      266.07      284.90     14.44 o
   3   2   7      393.45      433.19     18.83 o
   4   2   7      115.73      133.84     12.25 o
   5   2   7        9.16        9.88      8.26 o
   6   2   7       46.69       64.35     15.55 o
   7   2   7        4.99        7.24      5.89 o
   8   2   7        4.06        5.63      8.41 o
 -11   3   7       20.38       11.67     13.51 o
 -10   3   7       73.66       90.14     15.24 o
  -9   3   7      184.77      183.19     17.02 o
  -8   3   7      133.99      145.03     18.35 o
  -7   3   7      151.70      156.80     16.11 o
  -6   3   7      423.81      434.69     35.62 o
  -5   3   7      386.08      387.63     18.26 o
  -4   3   7      172.64      183.25     11.53 o
  -3   3   7      349.41      357.65     25.42 o
  -2   3   7      122.02      131.97     11.12 o
  -1   3   7      129.65      132.29      3.48 o
   0   3   7      364.60      381.56     15.57 o
   1   3   7       39.18       43.62      7.38 o
   2   3   7       57.96       58.78      8.28 o
   3   3   7       38.38       32.84     14.29 o
   4   3   7       14.84       13.42      5.99 o
   5   3   7        8.36        8.59      5.72 o
   6   3   7        3.60        9.24      7.14 o
   7   3   7        3.19       11.40      7.84 o
   8   3   7        7.23       -1.62      6.02 o
 -10   4   7        2.91        0.63      4.65 o
  -9   4   7       61.22       37.74     32.65 o
  -8   4   7        0.24        1.23      5.15 o
  -7   4   7       65.90       67.27     10.18 o
  -6   4   7       42.19       63.35      9.13 o
  -5   4   7        8.01        8.93      6.58 o
  -4   4   7      149.53      172.08     22.27 o
  -3   4   7      123.14      134.56      9.29 o
  -2   4   7      133.47      147.79      5.88 o
  -1   4   7       25.75       27.80      2.60 o
   0   4   7      188.97      216.70     13.36 o
   1   4   7      233.27      241.93     15.88 o
   2   4   7       89.67       99.76     12.77 o
   3   4   7       64.91       76.56     11.56 o
   4   4   7        1.43       -6.97      8.59 o
   5   4   7       12.11        2.41      5.92 o
   6   4   7        8.84       11.24     12.58 o
   7   4   7        4.21        7.42      8.19 o
  -9   5   7       18.09        0.02      9.59 o
  -8   5   7       44.84       51.15     31.32 o
  -7   5   7       72.55       85.52     18.37 o
  -6   5   7       50.83       58.97      8.82 o
  -5   5   7       84.93       95.88     16.31 o
  -4   5   7       12.62       16.88      4.45 o
  -3   5   7       82.60       89.81      7.06 o
  -2   5   7       80.08       85.54      4.89 o
  -1   5   7       51.92       52.27      3.80 o
   0   5   7       97.33      112.80     14.44 o
   1   5   7       16.11        7.39     13.39 o
   2   5   7       24.72       12.94     13.64 o
   3   5   7       34.56       31.43     27.89 o
   4   5   7        8.42        5.59      7.54 o
   5   5   7        0.31        0.31      8.58 o
   6   5   7        1.89       -0.99      7.93 o
  -8   6   7        2.44       -0.94      5.24 o
  -7   6   7        6.55        6.49      7.32 o
  -6   6   7        9.31        7.02      4.23 o
  -5   6   7       11.63        7.04      3.82 o
  -4   6   7       23.21       18.72      4.70 o
  -3   6   7        1.53        3.70      2.38 o
  -2   6   7       55.33       58.97      4.58 o
  -1   6   7        1.53        3.05      2.80 o
   0   6   7        9.86       10.35      8.39 o
   1   6   7       19.26       14.96     18.91 o
   2   6   7        8.38        8.75     11.53 o
   3   6   7        1.34        4.82      9.75 o
   4   6   7       12.70       11.76     11.76 o
   5   6   7        0.14      -14.74     15.28 o
  -6   7   7        7.56       10.68      4.62 o
  -5   7   7        6.93        7.76      6.75 o
  -4   7   7        6.47        2.91      3.12 o
  -3   7   7       13.95       17.23      4.66 o
  -2   7   7        0.47        4.90      5.47 o
  -1   7   7       18.62       40.69      9.09 o
   0   7   7        2.48       17.42      9.38 o
   1   7   7        1.38       10.68      9.59 o
   2   7   7       13.50       25.42     12.28 o
  -5  -7   8        3.09        2.12      3.50 o
  -4  -7   8       10.65        2.51      3.62 o
  -3  -7   8        1.75        0.01     11.64 o
  -2  -7   8        3.40       -0.06     10.77 o
  -1  -7   8       24.51        0.09     18.42 o
   0  -7   8        1.88        0.03     15.33 o
  -7  -6   8        0.31       -7.54      7.54 o
  -6  -6   8       13.24        4.02      6.46 o
  -5  -6   8        7.88        4.38      8.02 o
  -4  -6   8        2.25        0.26      4.69 o
  -3  -6   8        5.41        2.20      2.86 o
  -2  -6   8        9.68        4.62      2.43 o
  -1  -6   8       21.38        0.43     14.05 o
   0  -6   8        0.30        0.18      8.36 o
  -9  -5   8       20.53        0.37      5.09 o
  -8  -5   8       56.73       49.57     32.95 o
  -7  -5   8       36.20        0.45      4.30 o
  -6  -5   8       57.28       57.13     34.13 o
  -5  -5   8       87.45       82.34      9.99 o
  -4  -5   8       71.06       73.57      8.01 o
  -3  -5   8       44.20       39.69      6.04 o
  -2  -5   8       20.50       26.07      3.80 o
  -1  -5   8      106.49      109.13     14.06 o
   0  -5   8       53.61       46.06     17.52 o
   1  -5   8       12.66       -0.28      7.33 o
 -10  -4   8       27.65       20.97     12.82 o
  -9  -4   8       18.53        9.93      6.89 o
  -8  -4   8       35.27       22.28      8.39 o
  -7  -4   8       53.36       41.25     12.87 o
  -6  -4   8       20.54       11.24     10.18 o
  -5  -4   8       44.87       48.75      8.34 o
  -4  -4   8       12.50        6.75      7.46 o
  -3  -4   8       20.49       25.19      5.38 o
  -2  -4   8       13.91       10.58      4.95 o
  -1  -4   8        0.17       -1.72      3.17 o
   0  -4   8       22.37       25.54      2.97 o
   1  -4   8       30.42       28.14      2.36 o
 -11  -3   8       41.57       49.13     17.77 o
 -10  -3   8       32.34       33.45     12.62 o
  -9  -3   8       96.64      105.82     15.59 o
  -8  -3   8      167.15      173.52     17.31 o
  -7  -3   8      167.33      187.28     14.22 o
  -6  -3   8      165.71      179.65     14.96 o
  -5  -3   8      200.74      220.09     13.95 o
  -4  -3   8      511.52      507.39     22.32 o
  -3  -3   8      208.54      215.16     12.25 o
  -2  -3   8      197.60      205.70     12.76 o
  -1  -3   8      244.88      271.99     12.01 o
   0  -3   8       60.51       65.43      5.44 o
   1  -3   8      431.01      454.92     22.49 o
   2  -3   8      223.93      195.74      8.87 o
   3  -3   8       24.60       21.78      2.35 o
   4  -3   8       15.10       12.42      2.18 o
   5  -3   8        8.42        3.94      2.26 o
   6  -3   8        4.76        1.96      3.44 o
 -11  -2   8       21.62       26.03     11.31 o
 -10  -2   8       21.75       24.55     10.95 o
  -9  -2   8      118.44      122.13     19.77 o
  -8  -2   8       62.76       75.16     12.91 o
  -7  -2   8       58.18       61.20     11.14 o
  -6  -2   8       41.32       44.04     11.04 o
  -5  -2   8        0.70        3.20      3.81 o
  -4  -2   8       11.78       17.75      5.35 o
  -3  -2   8       25.96       25.16      5.65 o
  -2  -2   8        2.20        2.73      2.98 o
  -1  -2   8        1.23       -1.52      2.40 o
   0  -2   8      197.18      185.93     11.58 o
   1  -2   8       50.72       47.84      4.52 o
   2  -2   8        1.36        1.11      3.30 o
   3  -2   8      145.28      159.27     17.95 o
   4  -2   8        0.66        0.38      1.09 o
   5  -2   8       63.43       65.95      5.92 o
   6  -2   8        7.05        3.37      2.87 o
   7  -2   8        0.23       -0.06      6.70 o
   8  -2   8       11.05       13.79     10.85 o
 -11  -1   8      117.39      117.87     19.19 o
 -10  -1   8      105.79      107.71     17.93 o
  -9  -1   8      188.81      200.66     23.58 o
  -8  -1   8       82.06       93.37     17.32 o
  -7  -1   8      402.60      397.99     26.53 o
  -6  -1   8      926.63      945.58     54.09 o
  -5  -1   8      453.24      450.44     22.26 o
  -4  -1   8      971.05     1007.67     28.71 o
  -3  -1   8     1134.18     1207.70     38.33 o
  -2  -1   8      319.87      331.65     14.43 o
  -1  -1   8      680.04      672.04     24.63 o
   0  -1   8      181.14      178.00     10.89 o
   1  -1   8      363.01      362.27     10.69 o
   2  -1   8      441.95      440.85     17.27 o
   3  -1   8       13.48       12.38      3.18 o
   4  -1   8      146.32      158.12     18.13 o
   5  -1   8       56.83       62.95      6.14 o
   6  -1   8        1.38       -0.40      2.55 o
   7  -1   8       20.86       11.31      8.40 o
   8  -1   8        1.71        0.61      3.07 o
 -12   0   8       54.68       50.36     17.07 o
 -11   0   8       18.48       25.92     12.45 o
 -10   0   8       69.22       64.48     14.55 o
  -9   0   8        9.37        9.29      7.98 o
  -8   0   8        1.25        2.08      6.79 o
  -7   0   8       27.94       24.84      8.23 o
  -6   0   8      206.45      224.47     15.89 o
  -5   0   8      359.47      390.54     36.75 o
  -4   0   8      183.45      179.31     12.56 o
  -3   0   8       45.06       40.28      5.07 o
  -2   0   8       50.92       49.18      4.93 o
  -1   0   8       11.15        9.79      3.16 o
   0   0   8      319.21      333.91     14.34 o
   1   0   8        1.74        1.44      2.31 o
   2   0   8       90.99       88.99      5.27 o
   3   0   8       52.45       61.49      5.48 o
   4   0   8        9.43        4.87      3.47 o
   5   0   8      166.66      199.93     11.39 o
   6   0   8        0.42        0.16      3.10 o
   7   0   8        6.53        3.95      5.60 o
   8   0   8        7.02        6.12      7.27 o
 -11   1   8      114.91      108.46     20.01 o
 -10   1   8      117.98      135.31     21.55 o
  -9   1   8      182.32      173.45     22.87 o
  -8   1   8      102.54      104.08     15.77 o
  -7   1   8      339.29      319.50     20.44 o
  -6   1   8      862.17      835.85     33.56 o
  -5   1   8      604.89      608.81     27.84 o
  -4   1   8      924.06      915.50     55.58 o
  -3   1   8     1201.42     1212.02     57.86 o
  -2   1   8      332.08      353.37     12.52 o
  -1   1   8      622.87      635.16     21.35 o
   0   1   8      204.90      188.31      6.59 o
   1   1   8      264.22      279.91     12.42 o
   2   1   8      478.14      481.00     21.06 o
   3   1   8       27.90       30.68      6.58 o
   4   1   8      135.49      164.75     16.24 o
   5   1   8       67.62       83.28     10.28 o
   6   1   8        0.18       -2.96      4.61 o
   7   1   8       20.57       26.52     11.13 o
   8   1   8        2.55        3.57      5.30 o
 -11   2   8       29.13        1.20     13.38 o
 -10   2   8       12.93       12.34     12.04 o
  -9   2   8       97.69       97.58     17.68 o
  -8   2   8       64.57       70.86     15.11 o
  -7   2   8       67.06       69.67     10.66 o
  -6   2   8       53.41       60.04      9.02 o
  -5   2   8        0.01       -1.59      6.57 o
  -4   2   8       10.85       17.55      7.14 o
  -3   2   8       24.70       24.35      5.89 o
  -2   2   8        1.17       -1.00      2.67 o
  -1   2   8        0.91        1.16      1.16 o
   0   2   8      194.81      207.19     11.63 o
   1   2   8       69.02       74.94      7.95 o
   2   2   8        6.00        5.24      4.22 o
   3   2   8      122.41      146.51     11.75 o
   4   2   8        1.46        3.05      3.45 o
   5   2   8       69.43       65.88     16.53 o
   6   2   8        7.46       12.35      5.72 o
   7   2   8        1.11        6.70      7.35 o
   8   2   8       10.71       20.19      9.08 o
 -11   3   8       38.36       20.45     22.89 o
 -10   3   8       43.85       25.66     22.42 o
  -9   3   8       88.26       89.46     14.39 o
  -8   3   8      163.65      171.76     16.70 o
  -7   3   8      161.03      177.93     18.20 o
  -6   3   8      154.40      183.53     17.48 o
  -5   3   8      213.33      222.45     14.41 o
  -4   3   8      517.81      541.80     36.39 o
  -3   3   8      199.43      220.45     21.29 o
  -2   3   8      201.83      232.82     11.78 o
  -1   3   8      263.72      299.32     11.75 o
   0   3   8       32.09       35.38      8.40 o
   1   3   8      430.73      484.90     27.38 o
   2   3   8      221.45      249.46     18.93 o
   3   3   8       41.43       38.75      9.90 o
   4   3   8       13.01       17.33     11.47 o
   5   3   8        5.76       13.06      6.15 o
   6   3   8        5.68       25.89      8.81 o
   7   3   8        4.19       11.88      8.93 o
 -10   4   8       24.44       16.79     19.62 o
  -9   4   8       17.97        9.43     10.77 o
  -8   4   8       39.25       -0.33     10.13 o
  -7   4   8       58.91       76.39     12.89 o
  -6   4   8       17.11       20.74      8.50 o
  -5   4   8       37.32       40.48      9.45 o
  -4   4   8       16.21       13.74      4.99 o
  -3   4   8       19.39       22.47      7.73 o
  -2   4   8       17.09        8.60      4.36 o
  -1   4   8        0.09        2.45      2.34 o
   0   4   8       20.99       23.30      7.78 o
   1   4   8       22.84       20.24     10.40 o
   2   4   8       34.42       31.91      9.52 o
   3   4   8       14.46       16.99     11.25 o
   4   4   8        5.08        3.73      6.09 o
   5   4   8       17.85       22.47     20.69 o
   6   4   8        1.25        3.08      7.33 o
  -9   5   8       10.40       -0.14      3.99 o
  -8   5   8       59.00       58.93     44.22 o
  -7   5   8       43.67        0.19      5.60 o
  -6   5   8       44.50       55.80     12.91 o
  -5   5   8      104.09      127.87     19.95 o
  -4   5   8       58.79       71.03      5.90 o
  -3   5   8       55.99       59.46      4.64 o
  -2   5   8       17.56       19.22      2.65 o
  -1   5   8       87.49      102.30      7.40 o
   0   5   8       67.83       72.62     21.98 o
   1   5   8       13.56        3.26      6.53 o
   2   5   8       15.61       13.34     18.37 o
   3   5   8        3.55        5.40      8.29 o
   4   5   8        4.86        4.26      8.32 o
   5   5   8        5.51       -1.50      6.61 o
  -7   6   8        0.33        0.42      4.68 o
  -6   6   8       14.19       -0.03      5.27 o
  -5   6   8        7.23        8.59      4.93 o
  -4   6   8        3.10        2.47      2.62 o
  -3   6   8        4.49        5.25      3.25 o
  -2   6   8       10.37        9.29      4.17 o
  -1   6   8       21.27       19.66      9.06 o
   0   6   8        0.21        1.33      5.50 o
   1   6   8        2.99        0.45      4.97 o
   2   6   8       20.17       23.89     18.47 o
   3   6   8        1.57       -0.84      6.25 o
   4   6   8        2.99       10.71     11.07 o
  -5   7   8        4.28        2.78      3.72 o
  -4   7   8       12.84       19.17      8.52 o
  -3   7   8        1.11       -3.20      5.47 o
  -2   7   8        1.84        0.86      7.03 o
  -1   7   8       24.30       30.55      9.68 o
   0   7   8        0.93       15.87      9.48 o
   1   7   8        4.54       16.28     10.64 o
  -3  -7   9        0.13       -0.01     24.71 o
  -2  -7   9       15.95        0.37     18.39 o
  -1  -7   9        4.66       -0.28     13.82 o
  -7  -6   9       10.60        5.90      5.75 o
  -6  -6   9        3.97       -2.22      4.22 o
  -5  -6   9        8.07        4.05      4.26 o
  -4  -6   9       16.31       10.63      6.20 o
  -3  -6   9        4.99        2.57      4.79 o
  -2  -6   9        4.68       -0.13     23.28 o
  -1  -6   9        3.43        0.22     16.01 o
   0  -6   9        9.36        0.15     19.21 o
  -8  -5   9       11.56       -0.59      6.69 o
  -7  -5   9       11.33        1.16      4.18 o
  -6  -5   9       54.64       65.16     10.24 o
  -5  -5   9       18.33        7.69      8.66 o
  -4  -5   9       25.95       15.89      9.33 o
  -3  -5   9       19.37       24.54     13.54 o
  -2  -5   9       40.01       41.98     22.04 o
  -1  -5   9       17.54        7.22      4.84 o
   0  -5   9       27.71       21.29      5.48 o
   1  -5   9       19.14        0.19     10.73 o
 -10  -4   9       40.29       30.29     11.24 o
  -9  -4   9       23.12       14.38      8.63 o
  -8  -4   9       48.59       32.52     16.81 o
  -7  -4   9       71.11       51.82     22.54 o
  -6  -4   9      108.68      100.91     13.51 o
  -5  -4   9       41.69       38.58      8.70 o
  -4  -4   9        2.00       -1.30      3.21 o
  -3  -4   9       69.93       69.10      9.88 o
  -2  -4   9        7.84        7.73      2.84 o
  -1  -4   9        9.69        2.34      4.78 o
   0  -4   9       63.38       54.25      7.27 o
   1  -4   9        3.96        1.65      1.31 o
   2  -4   9       14.71       10.13      1.03 o
 -10  -3   9       22.61       24.05     10.12 o
  -9  -3   9       18.30       19.96     11.20 o
  -8  -3   9       55.47       71.02     13.26 o
  -7  -3   9      113.84      127.34     13.89 o
  -6  -3   9       95.83      104.62     10.68 o
  -5  -3   9      178.02      175.72     14.65 o
  -4  -3   9      119.77      132.10     16.47 o
  -3  -3   9      178.43      200.65     19.02 o
  -2  -3   9      186.76      196.46     15.02 o
  -1  -3   9      135.40      145.47     13.90 o
   0  -3   9       74.40       79.34      6.97 o
   1  -3   9        5.62        7.89      2.98 o
   2  -3   9      201.86      188.83     10.22 o
   3  -3   9      147.37      141.60      7.29 o
   4  -3   9       16.77       15.02      2.64 o
   5  -3   9        0.98       -0.32      1.44 o
 -11  -2   9       37.20       41.16     18.36 o
 -10  -2   9       73.40       91.11     17.40 o
  -9  -2   9      142.53      174.90     23.05 o
  -8  -2   9      106.45      116.64     15.36 o
  -7  -2   9      130.93      140.88     18.06 o
  -6  -2   9      152.92      174.61     12.80 o
  -5  -2   9      112.49      121.68      9.83 o
  -4  -2   9      185.93      193.51     11.81 o
  -3  -2   9      205.81      209.83     15.49 o
  -2  -2   9       72.99       90.61      7.93 o
  -1  -2   9       37.39       48.32      8.10 o
   0  -2   9       11.20       11.93      4.20 o
   1  -2   9        2.99        0.81      2.08 o
   2  -2   9        6.80        5.82      4.42 o
   3  -2   9        4.88        2.96      2.56 o
   4  -2   9       24.16       23.96     18.51 o
   5  -2   9        3.64       -0.13      2.35 o
   6  -2   9        3.20       -0.01      4.19 o
   7  -2   9        3.29        0.10      4.16 o
 -11  -1   9        7.06        8.42     14.56 o
 -10  -1   9       52.24       51.13     14.65 o
  -9  -1   9       60.86       67.99     14.63 o
  -8  -1   9      219.44      223.75     24.25 o
  -7  -1   9       53.95       56.70     10.89 o
  -6  -1   9      200.32      195.16     18.11 o
  -5  -1   9      489.32      483.83     30.73 o
  -4  -1   9       43.07       42.51      9.77 o
  -3  -1   9      660.23      702.46     22.95 o
  -2  -1   9      474.24      479.78     19.49 o
  -1  -1   9      378.66      383.11     15.89 o
   0  -1   9      367.97      369.72     17.08 o
   1  -1   9      130.71      139.58      7.68 o
   2  -1   9       49.36       52.41      6.32 o
   3  -1   9       16.29       14.21      3.72 o
   4  -1   9      151.81      160.33      9.67 o
   5  -1   9       27.49       34.54      8.27 o
   6  -1   9        9.25        3.95      3.35 o
   7  -1   9        3.36       -0.36      2.65 o
 -11   0   9       57.58       66.28     17.32 o
 -10   0   9      169.85      186.61     22.19 o
  -9   0   9      143.28      136.56     18.26 o
  -8   0   9      336.19      343.91     28.64 o
  -7   0   9       12.11       22.35      8.76 o
  -6   0   9       51.91       47.17     12.19 o
  -5   0   9      539.73      558.35     25.59 o
  -4   0   9      569.55      603.39     32.18 o
  -3   0   9      171.49      191.34     10.95 o
  -2   0   9        1.53        0.29      2.12 o
  -1   0   9        9.86        6.15      3.30 o
   0   0   9        8.33        7.29      2.93 o
   1   0   9       67.93       75.07      8.04 o
   2   0   9        8.09        4.62      3.21 o
   3   0   9       10.70        9.75      3.12 o
   4   0   9       12.14       11.30      5.16 o
   5   0   9        0.04        1.75      2.76 o
   6   0   9        2.55       -2.03      4.49 o
   7   0   9       19.77        8.99     11.83 o
 -11   1   9       11.35       18.84     11.73 o
 -10   1   9       49.34       43.13     13.64 o
  -9   1   9       59.75       61.58     13.73 o
  -8   1   9      253.12      236.29     23.47 o
  -7   1   9       42.35       36.72     10.29 o
  -6   1   9      148.99      148.41     17.95 o
  -5   1   9      460.78      483.21     27.90 o
  -4   1   9       59.90       62.69      8.83 o
  -3   1   9      721.57      750.56     38.92 o
  -2   1   9      434.28      466.98     14.46 o
  -1   1   9      396.77      371.50     17.20 o
   0   1   9      405.76      403.51     12.65 o
   1   1   9      114.67      133.69      8.94 o
   2   1   9       47.01       53.05      7.40 o
   3   1   9        5.30        3.52      4.36 o
   4   1   9      151.66      170.38     11.63 o
   5   1   9       27.06       27.26      7.96 o
   6   1   9       10.76        9.05      6.42 o
   7   1   9        4.06       -2.69      6.25 o
 -11   2   9       42.88       34.58     19.06 o
 -10   2   9       75.29       72.76     20.84 o
  -9   2   9      141.72      131.58     21.09 o
  -8   2   9      100.77      102.15     14.80 o
  -7   2   9      121.98      143.19     14.76 o
  -6   2   9      150.31      163.05     17.50 o
  -5   2   9       86.94       83.93     11.53 o
  -4   2   9      205.54      212.50     14.15 o
  -3   2   9      245.62      270.78     16.29 o
  -2   2   9       57.06       63.58      5.29 o
  -1   2   9       27.77       24.37     12.67 o
   0   2   9        9.95       13.51      4.76 o
   1   2   9        2.59        1.05      3.57 o
   2   2   9        7.84        8.25      5.46 o
   3   2   9        4.42        4.60      4.62 o
   4   2   9       23.29       25.91      6.68 o
   5   2   9        4.04        9.55      6.63 o
   6   2   9        3.87       12.12      5.62 o
   7   2   9        3.01       10.00      7.33 o
 -10   3   9       21.10       12.81     13.92 o
  -9   3   9       21.16       15.38     17.32 o
  -8   3   9       59.35       59.66     15.81 o
  -7   3   9      115.93      124.78     14.25 o
  -6   3   9       75.87       79.65     11.89 o
  -5   3   9      164.63      186.82     16.47 o
  -4   3   9      156.66      192.04     13.15 o
  -3   3   9      145.49      164.32     15.96 o
  -2   3   9      220.53      203.25     31.32 o
  -1   3   9      127.87      128.37     18.35 o
   0   3   9       85.32       92.08     10.84 o
   1   3   9       10.96       18.65      5.52 o
   2   3   9      164.07      190.49     15.64 o
   3   3   9      158.89      202.51     15.58 o
   4   3   9       19.41       19.18     12.69 o
   5   3   9        2.85        5.56     11.80 o
   6   3   9        5.88        8.00     12.97 o
 -10   4   9       36.28       14.21     22.45 o
  -9   4   9       28.35        0.41     10.58 o
  -8   4   9       45.94        0.26      8.71 o
  -7   4   9       60.70       72.22     11.43 o
  -6   4   9      117.40      121.89     14.85 o
  -5   4   9       35.05       34.22     10.37 o
  -4   4   9        7.50       -0.06      3.20 o
  -3   4   9       79.80       82.44      9.11 o
  -2   4   9        3.28        2.21      1.71 o
  -1   4   9        6.18        6.82      4.53 o
   0   4   9       61.23       66.08     11.06 o
   1   4   9        5.13        3.06      5.21 o
   2   4   9       15.84        8.76      9.37 o
   3   4   9        8.47        3.38      8.39 o
   4   4   9        2.53        0.96      5.27 o
   5   4   9        0.60       -1.89      7.58 o
   6   4   9        0.57        7.49     11.86 o
  -8   5   9       11.00        0.06      3.67 o
  -7   5   9        9.74       -0.53      4.29 o
  -6   5   9       61.93       77.65     13.79 o
  -5   5   9       18.47       11.46     12.15 o
  -4   5   9       18.91       17.43      4.07 o
  -3   5   9       19.38       14.48      6.60 o
  -2   5   9       39.60       39.41      7.16 o
  -1   5   9       20.67       10.33      7.47 o
   0   5   9       27.52       17.71     14.68 o
   1   5   9       14.76        8.97      7.59 o
   2   5   9        4.12        1.18      6.08 o
   3   5   9       16.58       13.57     15.01 o
   4   5   9        5.10        9.76     10.01 o
  -7   6   9        8.02       -0.02      5.58 o
  -6   6   9        6.10        0.59      5.65 o
  -5   6   9        8.41        2.61      4.95 o
  -4   6   9       14.17        9.78      3.53 o
  -3   6   9        7.41        2.15      5.74 o
  -2   6   9        3.06       12.45      9.74 o
  -1   6   9        2.82       -1.90      6.46 o
   0   6   9        9.84        3.97      6.50 o
   1   6   9        3.42        2.59      7.30 o
   2   6   9        9.26        1.90      6.31 o
   3   6   9        6.14        4.02     11.28 o
  -3   7   9        0.38        6.47     10.11 o
  -2   7   9       17.15       28.05     11.87 o
  -1   7   9        4.30       11.34     13.87 o
  -6  -6  10        1.15       -0.04      3.72 o
  -5  -6  10        8.93        0.04      4.38 o
  -4  -6  10       11.59        0.06      6.35 o
  -3  -6  10       23.60        0.29     17.93 o
  -2  -6  10        0.41        0.31     10.92 o
  -1  -6  10        3.15       -0.21     10.24 o
   0  -6  10        2.46       -0.35     13.40 o
  -8  -5  10       17.50        3.72      6.30 o
  -7  -5  10        2.07        1.53      5.65 o
  -6  -5  10       11.50        4.87      5.83 o
  -5  -5  10        8.91        4.72      5.31 o
  -4  -5  10       17.89        0.04      4.45 o
  -3  -5  10       22.13        0.06      5.80 o
  -2  -5  10       12.37        0.03      4.09 o
  -1  -5  10       15.20       14.99      8.25 o
   0  -5  10        8.93       -0.06      9.25 o
  -9  -4  10       31.12       30.10      8.96 o
  -8  -4  10       36.82       34.32     15.18 o
  -7  -4  10       70.56       77.93     12.48 o
  -6  -4  10       88.16       80.19     12.46 o
  -5  -4  10       61.65       69.21     10.44 o
  -4  -4  10       68.11       54.44     32.50 o
  -3  -4  10       11.10        8.14      5.25 o
  -2  -4  10       74.62       66.93      7.18 o
  -1  -4  10       29.42        7.12     13.20 o
   0  -4  10        0.01       -1.65      2.19 o
   1  -4  10       51.99       39.38      7.77 o
 -10  -3  10        8.21        3.33      7.25 o
  -9  -3  10        3.56        7.44      6.81 o
  -8  -3  10       20.53       18.13      8.70 o
  -7  -3  10       34.69       38.00     10.35 o
  -6  -3  10       21.60       19.13      8.95 o
  -5  -3  10        1.23        2.18      4.71 o
  -4  -3  10       75.41       87.34     10.03 o
  -3  -3  10      126.33      125.18     11.10 o
  -2  -3  10        6.69        6.91      4.81 o
  -1  -3  10       41.26       42.54      6.15 o
   0  -3  10       51.05       60.95      7.56 o
   1  -3  10       25.27       21.18      7.96 o
   2  -3  10        9.63        0.40      3.39 o
   3  -3  10       20.16        1.04      3.62 o
   4  -3  10       16.72       -0.11      3.52 o
 -10  -2  10       68.04       73.03     17.42 o
  -9  -2  10      161.30      174.96     25.92 o
  -8  -2  10       81.31       77.17     17.83 o
  -7  -2  10      340.41      352.64     20.54 o
  -6  -2  10      171.55      200.40     16.38 o
  -5  -2  10      128.23      146.91     13.18 o
  -4  -2  10      454.30      458.55     22.24 o
  -3  -2  10       13.66       16.53      6.98 o
  -2  -2  10      290.40      294.13     19.37 o
  -1  -2  10      197.40      209.80     19.34 o
   0  -2  10        1.48        5.40      3.70 o
   1  -2  10      111.09      108.18      7.80 o
   2  -2  10        2.61        4.46      2.81 o
   3  -2  10       25.76        0.85      3.92 o
   4  -2  10       30.95       24.86     15.87 o
   5  -2  10       15.39       -0.20      3.85 o
   6  -2  10        0.17       -0.23      2.16 o
 -11  -1  10        8.03        6.26     11.65 o
 -10  -1  10        5.42       -2.07     11.39 o
  -9  -1  10        7.65        8.98      9.41 o
  -8  -1  10       11.01       12.72     11.72 o
  -7  -1  10       27.10       25.17     12.55 o
  -6  -1  10      128.54      138.79     28.32 o
  -5  -1  10       96.53       99.56      9.75 o
  -4  -1  10       94.07      100.89     17.80 o
  -3  -1  10      101.20      114.13     11.16 o
  -2  -1  10       33.71       39.93      6.57 o
  -1  -1  10      408.39      435.33     18.51 o
   0  -1  10       33.59       44.06      5.90 o
   1  -1  10       91.89       95.42      8.53 o
   2  -1  10      168.96      179.46     11.36 o
   3  -1  10       12.30        8.74      2.79 o
   4  -1  10        3.34        2.55      2.63 o
   5  -1  10       10.33        6.45      2.55 o
   6  -1  10       16.79       -0.19      4.91 o
 -11   0  10      156.25      185.36     31.49 o
 -10   0  10       91.75      128.09     21.20 o
  -9   0  10      283.15      300.17     32.20 o
  -8   0  10      177.62      189.40     19.88 o
  -7   0  10      244.69      255.16     22.12 o
  -6   0  10      184.79      187.19     16.88 o
  -5   0  10       41.94       40.65     11.29 o
  -4   0  10     1252.21     1353.68     40.67 o
  -3   0  10       65.06       82.01      8.39 o
  -2   0  10      315.18      315.03     14.92 o
  -1   0  10      344.46      355.47     27.88 o
   0   0  10       15.72       14.14      3.51 o
   1   0  10       55.89       51.70     13.25 o
   2   0  10       16.66       18.30      3.92 o
   3   0  10       59.02       60.59      5.89 o
   4   0  10        1.96        1.14      2.19 o
   5   0  10        2.06        2.63      3.28 o
   6   0  10        9.64        7.48      7.80 o
   7   0  10        0.15        3.73      6.26 o
 -11   1  10        9.53       13.22     11.60 o
 -10   1  10        6.64       10.89      8.85 o
  -9   1  10        5.89        9.03     11.17 o
  -8   1  10       10.14       13.21     15.44 o
  -7   1  10       32.03       27.79      9.90 o
  -6   1  10      134.92      133.76     14.97 o
  -5   1  10       74.53       79.89     14.94 o
  -4   1  10       77.23       79.21     14.75 o
  -3   1  10      130.43      143.31      8.47 o
  -2   1  10       30.43       27.26      6.90 o
  -1   1  10      421.41      423.45     34.88 o
   0   1  10       15.85       14.18      9.67 o
   1   1  10       86.30       94.58      8.30 o
   2   1  10      181.40      208.10     14.24 o
   3   1  10        8.30       10.68      4.00 o
   4   1  10        6.98        4.73      3.90 o
   5   1  10        5.90        5.55      7.38 o
   6   1  10       16.31        2.70      3.89 o
 -10   2  10       72.88       80.48     16.77 o
  -9   2  10      171.43      156.01     23.67 o
  -8   2  10       72.42       88.65     14.62 o
  -7   2  10      316.37      328.19     27.46 o
  -6   2  10      192.93      210.84     17.86 o
  -5   2  10      124.47      161.23     16.08 o
  -4   2  10      418.33      446.68     37.54 o
  -3   2  10       46.22       44.01      4.73 o
  -2   2  10      296.18      319.37     12.42 o
  -1   2  10      210.65      187.57     19.93 o
   0   2  10        2.55        3.20      4.23 o
   1   2  10       99.38      118.98     10.08 o
   2   2  10        0.31       -3.27      3.27 o
   3   2  10       20.88       17.99      5.39 o
   4   2  10       32.14       27.13      7.79 o
   5   2  10       17.85       16.76      8.14 o
   6   2  10        0.05        3.08      5.17 o
 -10   3  10        9.94        8.28     10.84 o
  -9   3  10        1.66        2.25      9.73 o
  -8   3  10       20.24       17.97      9.50 o
  -7   3  10       40.75       46.09     10.91 o
  -6   3  10       19.46       25.38      8.52 o
  -5   3  10        0.32        2.13      5.62 o
  -4   3  10       60.91       53.68     13.47 o
  -3   3  10      129.03      153.42     12.17 o
  -2   3  10       15.61        9.37      2.37 o
  -1   3  10       34.64       28.88     17.96 o
   0   3  10       61.96       84.69     10.97 o
   1   3  10       20.59       20.77      7.70 o
   2   3  10       14.32        5.58      4.63 o
   3   3  10       18.16       16.90      6.32 o
   4   3  10       14.49       21.34      9.13 o
   5   3  10        2.17       -5.90      8.05 o
   6   3  10        1.74        9.93      8.52 o
  -9   4  10       34.81       -0.04     12.35 o
  -8   4  10       33.03       -0.41      9.29 o
  -7   4  10       73.63       81.92     15.51 o
  -6   4  10       78.45       81.43     12.29 o
  -5   4  10       70.08       90.92     11.16 o
  -4   4  10       62.54       83.43      9.82 o
  -3   4  10        9.47        2.88      2.62 o
  -2   4  10       74.40       68.44     19.04 o
  -1   4  10       31.37       31.40     30.96 o
   0   4  10        1.28        4.93      5.58 o
   1   4  10       48.97       15.18     15.51 o
   2   4  10        9.04        1.54      4.96 o
   3   4  10        1.60        1.70      6.08 o
   4   4  10        2.13       12.15     11.73 o
   5   4  10        0.09       -4.41      8.09 o
  -8   5  10       20.19        0.36      5.41 o
  -7   5  10        1.07       -0.39      4.02 o
  -6   5  10       10.27        4.64      5.72 o
  -5   5  10       11.28       11.49      4.98 o
  -4   5  10       16.54       14.69      4.11 o
  -3   5  10       25.03       19.65      9.41 o
  -2   5  10        8.73        4.07      3.32 o
  -1   5  10       15.20       15.27     16.72 o
   0   5  10       10.19        3.90      7.07 o
   1   5  10        0.22        1.19      5.33 o
   2   5  10       13.32        3.37      6.75 o
   3   5  10        4.30       14.68     14.50 o
  -6   6  10        1.08       -1.15      3.54 o
  -5   6  10        9.78        8.79      4.82 o
  -4   6  10        9.30       12.80      4.61 o
  -3   6  10       25.02       24.44     12.12 o
  -2   6  10        0.54        3.99     11.35 o
  -1   6  10        4.46       -3.28     11.43 o
   0   6  10        1.33        9.74      8.32 o
   1   6  10        0.89       -4.62      8.03 o
  -4  -6  11        0.46       -0.32     10.22 o
  -3  -6  11       14.03       -0.26     13.93 o
  -2  -6  11       16.10       -0.01     11.94 o
  -1  -6  11        5.54       -0.03     13.92 o
  -7  -5  11       10.29        6.63      9.43 o
  -6  -5  11       13.43        0.36      5.08 o
  -5  -5  11        1.90        0.00      5.29 o
  -4  -5  11        5.72        0.09      3.69 o
  -3  -5  11        3.22       -0.01      2.53 o
  -2  -5  11        2.75       -0.02      1.88 o
  -1  -5  11        0.49       -0.07      6.19 o
   0  -5  11        1.51        0.03     12.96 o
  -8  -4  11       36.08       22.00     26.85 o
  -7  -4  11       18.85       14.80     14.13 o
  -6  -4  11       49.03        9.15     17.08 o
  -5  -4  11       97.27       95.45     11.52 o
  -4  -4  11       42.73       34.81     22.30 o
  -3  -4  11       20.98        0.01      5.22 o
  -2  -4  11       23.98       -0.09      5.50 o
  -1  -4  11       11.46       -0.04      2.62 o
   0  -4  11       32.47        0.86      4.41 o
  -9  -3  11       31.60       26.89     11.61 o
  -8  -3  11       18.06       13.20     11.27 o
  -7  -3  11        5.94        9.94      6.38 o
  -6  -3  11       17.39       18.92      9.25 o
  -5  -3  11       68.39       80.22     11.62 o
  -4  -3  11        4.47        4.24      7.96 o
  -3  -3  11       17.36       17.93      6.62 o
  -2  -3  11       29.67       38.10      6.79 o
  -1  -3  11       14.69       14.52      4.77 o
   0  -3  11       36.85       38.48      4.37 o
   1  -3  11       21.97        9.49      9.02 o
   2  -3  11        0.42        0.00      1.54 o
   3  -3  11        2.39       -0.14      1.85 o
 -10  -2  11       31.27       32.85     14.13 o
  -9  -2  11       20.22       19.32     12.32 o
  -8  -2  11      132.11      146.84     16.42 o
  -7  -2  11      167.25      190.78     22.18 o
  -6  -2  11       69.79       79.65     15.84 o
  -5  -2  11      302.23      310.84     28.32 o
  -4  -2  11       62.01       68.04     16.25 o
  -3  -2  11      179.36      188.66     16.75 o
  -2  -2  11      159.23      174.88     15.41 o
  -1  -2  11       22.39       32.78      8.94 o
   0  -2  11      192.03      198.21     11.76 o
   1  -2  11       37.47       38.13      5.84 o
   2  -2  11        6.58        0.63      2.78 o
   3  -2  11       10.42        0.28      2.94 o
   4  -2  11       11.12        0.58      3.87 o
   5  -2  11        8.55       -0.03      3.67 o
 -10  -1  11       48.69       54.03     17.59 o
  -9  -1  11       29.17       34.73     14.07 o
  -8  -1  11       53.24       55.76     14.49 o
  -7  -1  11       32.95       41.70     12.38 o
  -6  -1  11       34.35       28.38      8.35 o
  -5  -1  11       11.87       11.71      5.67 o
  -4  -1  11       92.26       88.71     10.81 o
  -3  -1  11      165.68      162.50     12.87 o
  -2  -1  11       10.27       10.82      5.38 o
  -1  -1  11       13.63       11.86      5.34 o
   0  -1  11        5.80        8.11      3.78 o
   1  -1  11      101.51      128.31     15.54 o
   2  -1  11       14.58       11.85      6.34 o
   3  -1  11        4.28        5.01      6.11 o
   4  -1  11        5.37        2.61      4.09 o
   5  -1  11        1.42       -1.08      3.44 o
   6  -1  11        5.95       21.99      6.84 o
 -10   0  11       52.42       57.49     20.87 o
  -9   0  11       88.14      109.19     19.68 o
  -8   0  11      179.21      211.16     22.50 o
  -7   0  11      336.66      316.63     25.49 o
  -6   0  11       98.69      104.75     17.43 o
  -5   0  11      186.20      189.98     14.29 o
  -4   0  11       49.42       46.89     10.03 o
  -3   0  11      278.29      286.01     18.24 o
  -2   0  11      482.36      522.16     25.72 o
  -1   0  11        3.15        1.03      2.58 o
   0   0  11      287.09      305.12     14.17 o
   1   0  11      100.72      107.27     11.34 o
   2   0  11       10.01       11.97      6.16 o
   3   0  11       23.01       12.76      6.90 o
   4   0  11        0.27       -0.19      2.87 o
   5   0  11        1.31       -1.91      2.57 o
   6   0  11        3.70        3.09      7.36 o
 -10   1  11       52.53       54.04     17.14 o
  -9   1  11       24.40       36.27     13.58 o
  -8   1  11       53.81       58.49     14.40 o
  -7   1  11       36.92       56.88     12.62 o
  -6   1  11       26.82       15.39     13.85 o
  -5   1  11        8.21        6.24      9.03 o
  -4   1  11       91.69       91.61     13.64 o
  -3   1  11      169.32      170.15     11.89 o
  -2   1  11       10.65       12.36      3.65 o
  -1   1  11       13.98        8.53      4.28 o
   0   1  11        7.28        6.62      7.73 o
   1   1  11      105.53      132.06     13.89 o
   2   1  11       11.69       11.91      6.72 o
   3   1  11        3.87        9.84      5.69 o
   4   1  11        5.54        6.04      6.14 o
   5   1  11        1.03        2.75      4.51 o
   6   1  11        5.76        0.25      6.95 o
 -10   2  11       30.45       31.94     14.05 o
  -9   2  11       24.91       31.51     14.86 o
  -8   2  11      135.20      150.02     23.91 o
  -7   2  11      166.49      191.94     19.76 o
  -6   2  11       79.74       95.26     14.25 o
  -5   2  11      292.13      332.80     22.06 o
  -4   2  11       49.56       58.10     10.73 o
  -3   2  11      149.66      164.68     11.48 o
  -2   2  11      183.51      159.44     17.74 o
  -1   2  11       39.06       46.41     12.50 o
   0   2  11      180.34      204.52     21.66 o
   1   2  11       48.92       37.08     12.35 o
   2   2  11        6.54        3.24      3.88 o
   3   2  11        7.90        6.87      4.25 o
   4   2  11        7.20       11.26     12.91 o
   5   2  11        8.43       10.13      7.78 o
  -9   3  11       36.78       35.59     12.83 o
  -8   3  11       22.40       14.10     12.18 o
  -7   3  11        4.22        3.70      7.80 o
  -6   3  11       16.98       22.82     15.15 o
  -5   3  11       61.93       77.25     20.09 o
  -4   3  11        5.62        2.55      6.73 o
  -3   3  11       18.77       15.60      7.87 o
  -2   3  11       27.85       13.53     10.67 o
  -1   3  11       12.88       -0.91      8.17 o
   0   3  11       40.30       13.00     11.24 o
   1   3  11       22.69        4.83      6.97 o
   2   3  11        0.68        1.33      4.37 o
   3   3  11        1.32        7.54      4.51 o
   4   3  11       11.18        5.68      7.84 o
   5   3  11        3.37        9.56     14.71 o
  -8   4  11       36.77       13.85     17.65 o
  -7   4  11       20.09       10.10     14.38 o
  -6   4  11       52.67       61.23     10.35 o
  -5   4  11       91.20      112.03     15.08 o
  -4   4  11       45.62       41.56     26.63 o
  -3   4  11       22.57       19.83      5.69 o
  -2   4  11       23.67       11.52     12.77 o
  -1   4  11        8.68       14.06     15.40 o
   0   4  11       31.75       12.50      9.06 o
   1   4  11       12.43       29.14     12.47 o
   2   4  11        3.53       -0.39      6.02 o
   3   4  11        8.19        9.53      8.19 o
   4   4  11        1.07       -0.28     10.52 o
  -7   5  11        6.96        0.82      6.11 o
  -6   5  11       16.53        6.64      5.91 o
  -5   5  11        1.00        0.71      3.74 o
  -4   5  11        5.27        4.43      4.21 o
  -3   5  11        3.47        4.24      5.41 o
  -2   5  11        2.35        5.15      6.60 o
  -1   5  11        0.33        1.46      6.06 o
   0   5  11        1.14        1.77      6.19 o
   1   5  11        5.60       -5.64     10.31 o
   2   5  11        0.69        3.83      8.70 o
  -4   6  11        1.97       -0.54      5.48 o
  -3   6  11       11.78        6.23      8.37 o
  -2   6  11       14.31        3.53      7.79 o
  -1   6  11        7.71       14.57     12.08 o
  -5  -5  12        9.75        7.82      5.98 o
  -4  -5  12        9.42        0.00      3.80 o
  -3  -5  12        2.02        0.09      4.89 o
  -2  -5  12        7.52        0.24     10.07 o
  -1  -5  12        3.68       -0.18     11.99 o
   0  -5  12        2.21        0.90     12.43 o
  -7  -4  12       12.61       12.61     17.84 o
  -6  -4  12       16.09       14.36     16.05 o
  -5  -4  12        6.21        4.30      4.98 o
  -4  -4  12       35.29       14.62     12.49 o
  -3  -4  12       30.07       26.47     16.58 o
  -2  -4  12       13.28        0.38      3.43 o
  -1  -4  12        3.99        0.47      2.57 o
   0  -4  12        9.54        0.28      1.79 o
  -9  -3  12       27.39       23.08     10.74 o
  -8  -3  12       42.62       43.02     10.76 o
  -7  -3  12       56.53       72.35     18.83 o
  -6  -3  12       33.23       24.97      8.81 o
  -5  -3  12       32.83       33.41      9.17 o
  -4  -3  12       52.13       63.31     13.54 o
  -3  -3  12        7.95        6.01      7.10 o
  -2  -3  12        4.69        4.78      6.75 o
  -1  -3  12        2.11        1.13      3.12 o
   0  -3  12        7.75        2.80      2.96 o
   1  -3  12       21.50       -0.13      2.56 o
   2  -3  12        0.13        0.03      2.20 o
  -9  -2  12       13.28       16.19     10.22 o
  -8  -2  12        1.39       -0.59      5.03 o
  -7  -2  12       61.91       72.66     13.81 o
  -6  -2  12       67.12       64.38     25.32 o
  -5  -2  12       49.27       42.54     13.53 o
  -4  -2  12       58.22       78.35     14.39 o
  -3  -2  12       86.76       74.50     16.86 o
  -2  -2  12       53.18       50.04      9.74 o
  -1  -2  12       58.39       51.32     15.37 o
   0  -2  12       37.92       38.74      7.10 o
   1  -2  12       24.92       39.16      6.95 o
   2  -2  12        9.00        0.12      3.19 o
   3  -2  12       13.16        0.17      3.15 o
   4  -2  12        2.62        0.22      2.99 o
 -10  -1  12       77.67       66.44     26.34 o
  -9  -1  12       66.21       69.32     22.19 o
  -8  -1  12       93.91       79.86     32.50 o
  -7  -1  12       61.54       49.92     23.38 o
  -6  -1  12       93.74       95.44     12.40 o
  -5  -1  12       66.03       73.19      9.85 o
  -4  -1  12       59.18       74.18     10.09 o
  -3  -1  12       14.92       16.49      7.34 o
  -2  -1  12       14.76        9.85      6.98 o
  -1  -1  12       57.67       51.81     14.41 o
   0  -1  12       11.38       10.58      4.86 o
   1  -1  12        6.28        3.94      4.39 o
   2  -1  12        0.07       -1.56      2.91 o
   3  -1  12        6.89        4.62      5.13 o
   4  -1  12        1.24       -0.41      3.66 o
 -10   0  12       13.28       17.85     13.94 o
  -9   0  12       37.73       38.82     18.49 o
  -8   0  12        4.29        8.69      9.63 o
  -7   0  12      141.43      143.92     23.79 o
  -6   0  12       45.10       26.06     11.67 o
  -5   0  12      123.27      128.58     11.95 o
  -4   0  12       32.50       29.94      9.62 o
  -3   0  12       32.33       38.60     10.91 o
  -2   0  12      107.81      109.88     15.33 o
  -1   0  12       59.90       56.38      7.44 o
   0   0  12       86.79      106.16     20.58 o
   1   0  12        5.95        7.19      6.75 o
   2   0  12       17.18       22.52      9.68 o
   3   0  12       15.26       19.64      7.69 o
   4   0  12        5.82       15.18     12.22 o
   5   0  12        6.04       11.71      7.32 o
 -10   1  12       87.06      105.26     25.08 o
  -9   1  12       78.67       91.67     18.77 o
  -8   1  12       89.61       92.30     17.20 o
  -7   1  12       54.85       58.99     49.89 o
  -6   1  12       87.74       93.10     18.93 o
  -5   1  12       65.76       57.60     18.38 o
  -4   1  12       53.21       45.08     18.25 o
  -3   1  12       25.53       34.59     10.75 o
  -2   1  12       11.77       11.46      6.17 o
  -1   1  12       56.51       50.33      4.69 o
   0   1  12       15.21        9.06      8.67 o
   1   1  12        5.63        2.14      5.82 o
   2   1  12        0.05        2.50      2.65 o
   3   1  12        6.79       10.74      5.76 o
   4   1  12        1.31        1.07      4.56 o
  -9   2  12       17.42       23.33     12.34 o
  -8   2  12        1.64        1.18      5.61 o
  -7   2  12       59.14       72.55     15.50 o
  -6   2  12       73.30       87.17     14.50 o
  -5   2  12       50.63       49.69     11.83 o
  -4   2  12       71.40       82.82      7.72 o
  -3   2  12       65.73       78.12      9.34 o
  -2   2  12       35.95       26.85     15.33 o
  -1   2  12       74.62      100.50     14.38 o
   0   2  12       45.84        1.28     13.82 o
   1   2  12       19.32        1.99     10.91 o
   2   2  12        9.64        4.72      4.33 o
   3   2  12       13.24        5.89      6.43 o
   4   2  12        3.03        3.38      4.16 o
  -9   3  12       24.83        9.74     11.87 o
  -8   3  12       44.90       25.24     24.89 o
  -7   3  12       66.57       78.79     15.24 o
  -6   3  12       23.65        8.46     16.54 o
  -5   3  12       33.21       32.59     16.72 o
  -4   3  12       53.25       38.63     12.83 o
  -3   3  12        8.62        5.79      5.98 o
  -2   3  12        3.32        0.52      6.70 o
  -1   3  12        0.70        1.53      5.79 o
   0   3  12       10.23        0.96      8.04 o
   1   3  12       20.78        9.41      6.59 o
   2   3  12        0.06        5.10      4.71 o
   3   3  12        1.16        8.48     12.29 o
  -7   4  12        9.15        5.75     10.71 o
  -6   4  12       19.81       10.37     12.12 o
  -5   4  12        5.78        1.22      5.86 o
  -4   4  12       34.30       27.28     21.78 o
  -3   4  12       29.67       38.74     14.89 o
  -2   4  12       13.59        9.56      7.29 o
  -1   4  12        5.25        4.49      6.33 o
   0   4  12        7.29        2.11      5.97 o
   1   4  12        2.65        2.84      6.66 o
   2   4  12       11.30       18.86     11.26 o
  -5   5  12       12.50       14.79      7.16 o
  -4   5  12        9.68        9.20      8.26 o
  -3   5  12        0.77        5.63      5.38 o
  -2   5  12        6.49        2.85      7.67 o
  -1   5  12        3.42        9.47      9.75 o
   0   5  12        2.72       16.50     17.72 o
  -6  -4  13        8.41       16.34     10.63 o
  -5  -4  13       16.65        8.40      7.89 o
  -4  -4  13        1.56        0.20      4.54 o
  -3  -4  13        1.82        0.27      6.12 o
  -2  -4  13       10.05       -0.04      4.03 o
  -1  -4  13        1.87        0.49      2.29 o
   0  -4  13        1.48       -2.92      7.22 o
  -8  -3  13       54.48       66.06     14.26 o
  -7  -3  13        6.12        2.95      6.42 o
  -6  -3  13       68.43       39.22     37.09 o
  -5  -3  13       43.54       40.07     24.71 o
  -4  -3  13       14.94        7.23      6.51 o
  -3  -3  13       57.79       57.70     18.11 o
  -2  -3  13       13.60        0.20      5.28 o
  -1  -3  13        4.66       -0.22      2.15 o
   0  -3  13        1.94        0.59      2.20 o
   1  -3  13        2.44       -0.12      2.29 o
  -8  -2  13        4.01        2.24      7.44 o
  -7  -2  13        7.60        9.37      7.31 o
  -6  -2  13        3.76        6.81      6.86 o
  -5  -2  13       19.21       10.97     11.08 o
  -4  -2  13       11.38        7.37      7.49 o
  -3  -2  13       20.12       23.88      8.92 o
  -2  -2  13       29.54       25.36      8.15 o
  -1  -2  13       30.56       23.73      6.45 o
   0  -2  13        3.70        3.68      3.34 o
   1  -2  13       17.41        1.80      3.37 o
   2  -2  13        3.26       -0.09      2.65 o
   3  -2  13        4.28        0.04      4.57 o
  -9  -1  13       37.25       21.60     13.88 o
  -8  -1  13      137.01      153.88     24.56 o
  -7  -1  13       14.20       10.72      7.06 o
  -6  -1  13      171.94      196.60     16.86 o
  -5  -1  13      116.23      122.17     15.07 o
  -4  -1  13       23.00        8.30      8.76 o
  -3  -1  13       59.96       64.34      9.99 o
  -2  -1  13        7.58       12.22      6.82 o
  -1  -1  13       43.16       47.31      7.50 o
   0  -1  13       36.97       30.58      5.34 o
   1  -1  13        4.26        7.34      6.41 o
   2  -1  13       11.33       10.70      7.41 o
   3  -1  13        1.41        2.09     11.60 o
  -9   0  13       27.92       22.42     18.04 o
  -8   0  13       24.70       28.14     16.70 o
  -7   0  13        0.24       -0.19      4.80 o
  -6   0  13        2.00        1.47      4.51 o
  -5   0  13       22.11       13.61      6.48 o
  -4   0  13        0.30       -0.49      4.86 o
  -3   0  13       43.47       32.02     20.48 o
  -2   0  13       18.91        7.64     11.44 o
  -1   0  13        1.97        1.44      2.82 o
   0   0  13        4.93        0.57      4.45 o
   1   0  13       14.06       28.42     13.02 o
   2   0  13       24.78       25.63      8.88 o
   3   0  13        7.10       15.82      8.00 o
  -9   1  13       40.20       45.01     18.33 o
  -8   1  13      148.77      192.08     23.96 o
  -7   1  13       13.46        0.87      8.97 o
  -6   1  13      161.10      173.00     16.03 o
  -5   1  13      122.11      139.61     12.43 o
  -4   1  13       18.34       16.47      5.55 o
  -3   1  13       57.45       63.89      7.58 o
  -2   1  13       10.85        5.25      3.56 o
  -1   1  13       42.89       36.43     18.22 o
   0   1  13       33.86        2.34     10.16 o
   1   1  13        8.00       -0.28      6.55 o
   2   1  13       10.52       25.43     10.04 o
   3   1  13        1.32        8.81      5.57 o
  -8   2  13        4.07        4.03     10.55 o
  -7   2  13        9.84        4.02      9.37 o
  -6   2  13        2.53        1.65      7.85 o
  -5   2  13       19.58        2.99      6.22 o
  -4   2  13       11.43        6.39      5.15 o
  -3   2  13       25.89       10.87      7.49 o
  -2   2  13       25.75       -0.72     10.15 o
  -1   2  13       22.54        0.40     10.43 o
   0   2  13        7.08        0.16      8.53 o
   1   2  13       18.92       -1.17      6.30 o
   2   2  13        5.20        0.19      2.90 o
   3   2  13        3.77        9.65      5.85 o
  -8   3  13       50.47       25.12     25.62 o
  -7   3  13       11.27        3.04      8.43 o
  -6   3  13       71.19       32.23     36.01 o
  -5   3  13       44.32       43.77     14.24 o
  -4   3  13       12.04       17.26     12.56 o
  -3   3  13       54.76        2.72     35.91 o
  -2   3  13       14.85        3.16      6.85 o
  -1   3  13        5.43        0.41      5.17 o
   0   3  13        1.30       -0.59      7.72 o
   1   3  13        4.28        0.15      6.47 o
   2   3  13       10.47       -1.12      6.69 o
  -6   4  13        8.99        7.69      9.06 o
  -5   4  13       15.96       23.74      8.73 o
  -4   4  13        2.46        5.43      6.10 o
  -3   4  13        2.49        3.50      7.52 o
  -2   4  13        9.97       22.19     14.43 o
  -1   4  13        2.41        6.46      8.12 o
   0   4  13        1.27        1.35      6.96 o
  -6  -3  14       13.61       12.19     11.57 o
  -5  -3  14       16.12       10.21      8.50 o
  -4  -3  14       35.10       25.09     16.92 o
  -3  -3  14       14.13       13.32      9.80 o
  -2  -3  14       15.36        0.81      5.73 o
  -1  -3  14        9.36       -0.13      2.02 o
   0  -3  14        7.18       -0.22      1.95 o
  -7  -2  14       31.28       14.14     11.20 o
  -6  -2  14        8.20        9.43      8.62 o
  -5  -2  14        1.54        4.70      5.45 o
  -4  -2  14        4.90       -0.47      4.44 o
  -3  -2  14        0.41       -1.71      5.85 o
  -2  -2  14        0.02        1.20      4.65 o
  -1  -2  14        2.15        0.67      2.53 o
   0  -2  14       17.91       15.48     12.72 o
   1  -2  14        1.71        2.95      7.03 o
  -8  -1  14       13.86       11.31     11.37 o
  -7  -1  14       62.14       33.85     19.31 o
  -6  -1  14       30.55       17.84     18.39 o
  -5  -1  14       34.52       15.34     14.79 o
  -4  -1  14       73.79       71.07     11.85 o
  -3  -1  14       36.67       16.34     18.26 o
  -2  -1  14        7.48        3.82      4.62 o
  -1  -1  14       11.45        9.21      4.35 o
   0  -1  14       18.95       13.90     12.05 o
   1  -1  14        8.04       11.91      6.80 o
   2  -1  14        5.68        3.93      4.77 o
  -8   0  14       10.93        6.26      8.87 o
  -7   0  14       36.10       23.66     14.32 o
  -6   0  14        5.33        9.70      6.89 o
  -5   0  14        0.53       -0.32      6.39 o
  -4   0  14       31.77       17.87     13.51 o
  -3   0  14        0.49        0.88      5.11 o
  -2   0  14        3.94       -0.55      4.27 o
  -1   0  14        5.77        1.79      4.03 o
   0   0  14        3.63       13.94     10.47 o
   1   0  14       10.24        7.31     15.16 o
   2   0  14        1.38        9.76      7.54 o
  -8   1  14       21.54       23.99     12.97 o
  -7   1  14       66.32       46.86     17.25 o
  -6   1  14       32.33       29.00      9.36 o
  -5   1  14       24.05        6.59      7.78 o
  -4   1  14       76.98       84.09      9.84 o
  -3   1  14       38.32       14.03      7.85 o
  -2   1  14        5.69        0.32      7.17 o
  -1   1  14       12.87        0.86     10.70 o
   0   1  14       16.68        0.12      9.55 o
   1   1  14        9.43       13.81      9.80 o
   2   1  14        6.22       -1.33      6.46 o
  -7   2  14       32.90        9.31      8.42 o
  -6   2  14        7.16        2.02      6.86 o
  -5   2  14        1.08       -0.99      3.02 o
  -4   2  14        4.65       -1.75      8.97 o
  -3   2  14        0.53       -1.23     10.42 o
  -2   2  14        0.03        0.22      7.26 o
  -1   2  14        2.30       -2.29      5.44 o
   0   2  14       17.13        2.41     10.60 o
   1   2  14        2.10       -0.01      6.48 o
  -6   3  14       21.04        7.81     12.96 o
  -5   3  14       10.23        8.99     12.28 o
  -4   3  14       39.15       53.40     20.90 o
  -3   3  14       12.71        2.05     11.39 o
  -2   3  14       15.02        3.53      7.90 o
  -1   3  14       10.05       -0.42      5.28 o
   0   3  14        4.57        0.92      6.64 o
  -5  -2  15        6.89       12.77     13.04 o
  -4  -2  15       18.60        0.40      7.51 o
  -3  -2  15        6.76        0.90      4.80 o
  -2  -2  15        0.41       -7.79      7.79 o
  -6  -1  15       17.92        4.03      9.24 o
  -5  -1  15        5.41       14.69     12.90 o
  -4  -1  15       13.75       11.33      8.85 o
  -3  -1  15       13.36        7.67      7.43 o
  -2  -1  15        5.24        1.60      4.67 o
  -1  -1  15       17.62        8.28      4.80 o
  -6   0  15       16.44       12.31     10.58 o
  -5   0  15        6.45        4.52      6.17 o
  -4   0  15       11.35        8.19      6.44 o
  -3   0  15       10.67        0.56      4.59 o
  -2   0  15        6.24        6.59      7.77 o
  -1   0  15        0.40       -0.29      5.34 o
   0   0  15        0.06        2.42      6.21 o
  -6   1  15       21.79        4.01      7.26 o
  -5   1  15        5.04        2.60      5.99 o
  -4   1  15        9.70       -2.63     14.68 o
  -3   1  15       13.62       -1.16     11.99 o
  -2   1  15        7.76        0.23      8.17 o
  -1   1  15       15.89       -1.17      8.71 o
  -5   2  15       11.15        1.10     16.80 o
  -4   2  15       15.18        1.25     16.05 o
  -3   2  15        6.23        3.18      9.48 o
  -2   2  15        1.34       -1.63     12.36 o
 
